# Supplementary material for: Viral diversity and dynamics and CRISPR-Cas-mediated immunity in a robust alkaliphilic cyanobacterial consortium
Source: Microbiol Spectr. 2023 Oct 11;11(6):e02217-23. doi: 10.1128/spectrum.02217-23 (PMC10715143; doi:10.1128/spectrum.02217-23)
Supplement: Supplementary Table 1 - Datasets — Metadata on all the metagenomes and their references used in this study. [file spectrum.02217-23-s0002.xlsx]

## Sheet: Sheet1
Metagenome	Sample Type/Name	Assembly Name	Year of Sequencing	Total Number of Reads	Average Read Length (bp)	Accession	Reference	Nitrogen Source	pH
Good Enough Lake	Soda lake microbial mats	GEM	2015	213104062	149	SAMN10093824	(28)
Probe Lake	Soda lake microbial mats	PLM	2015	210085588	149	SAMN10093822	(28)
Deer Lake	Soda lake microbial mats	DLM	2015	191265202	149	SAMN10093823	(28)
Last Chance Lake	Soda lake microbial mats	LCM	2015	203604704	149	SAMN10093821	(28)
CyanoConsortia2017	Lab culture – Fresh biomass	Year 0	2017	6575523	255	SAMN37413825	Unpublished
C_8_6_Ammonia	Lab culture - Nitrogen experiment	Year 1	2018	45308504	144	SAMN17969417	(26)	NH4Cl	8.6
T1_8_6_Nitrate	Lab culture - Nitrogen experiment	Year 1	2018	42,81l 3,618	144	SAMN17969418	(26)	NH4Cl , NaNO3	8.6
T2_10_3_Nitrate	Lab culture - Nitrogen experiment	Year 1	2018	43709454	144	SAMN17969419	(26)	NH4Cl , NaNO3	10.3
T10_10_3_Urea	Lab culture - Nitrogen experiment	Year 1	2018	41705594	145	SAMN17969420	(26)	NH4Cl , Urea	10.3
Day0_AF	Lab culture - autofermentation experiment	Year 2	2019	12574596	150	SAMN17264972	(39)
Phormidium Genome	Lab culture – Nanopore sequencing	Year 3	2020			SAMN17928605	(25)
