# Supplementary material for: Viral diversity and dynamics and CRISPR-Cas-mediated immunity in a robust alkaliphilic cyanobacterial consortium
Source: Microbiol Spectr. 2023 Oct 11;11(6):e02217-23. doi: 10.1128/spectrum.02217-23 (PMC10715143; doi:10.1128/spectrum.02217-23)
Supplement: Supplementary Table 2 - MAGs and CRISPRs — Table of Metagenome-Assembled-Genomes (MAGs) and their CRISPR-Cas system information. [file spectrum.02217-23-s0003.xlsx]

## Sheet: Bin_Taxon_Table
					Bin Sequencing depth				CRISPR-Cas Info
Bin	GTDBTK	Size(Mb)	%GC	Completeness	C_Bin Abundance	T1_Bin Abundance	T2_Bin Abundance	T10_Bin Abundance	# CRISPRs by minCED (POST-Assembly)	# CRISPRs by Crass (PRE-Assembly)	# of Cas Systems	Types of Cas Systems
bin24	Archaea;Nanoarchaeaeota;Woesearchaeia;uncultured archaeon	1.21	26.23	74.53	2.58935	6.63692	0.0183922	0.000480651	0	0	0
bin39	d__Bacteria;p__Bacteroidota;c__Bacteroidia;o__Cytophagales;f__Cyclobacteriaceae;g__;s__	4.45	39.48	99.85	19.353	5.66431	28.2042	45.0199	0	2	1	I-A
bin01	d__Bacteria;p__Bacteroidota;c__Bacteroidia;o__Flavobacteriales;f__Cryomorphaceae;g__;s__	3.15	42.56	93.91	9.60519	14.2028	0.239703	0.00133857	0	1	1	III-D/B
bin05	d__Bacteria;p__Bacteroidota;c__Bacteroidia;o__Flavobacteriales;f__Cryomorphaceae;g__;s__	2.35	43.37	90.15	5.60396	12.6388	4.27338	11.5242	0	0	0
bin10A	d__Bacteria;p__Bacteroidota;c__Bacteroidia;o__Flavobacteriales;f__Flavobacteriaceae;g__Psychroflexus;s__	3.04	33.47	95.96	0.00867947	0.00441346	0.00123594	0.00626546	1	0	0
bin03A	d__Bacteria;p__Bacteroidota;c__Rhodothermia;o__Balneolales;f__;g__;s__	4.47	42.59	95.9	0.727272	0.0241737	0.108787	0.105453	1	1	2	II-C1 ; III-B
bin04A	d__Bacteria;p__Bacteroidota;c__Rhodothermia;o__Balneolales;f__;g__;s__	3.59	48.24	93.17	0.0270696	0.00928297	0.0259635	0.695434	2	0	2	? ; II-C1
bin53	d__Bacteria;p__Bacteroidota;c__Rhodothermia;o__Balneolales;f__;g__;s__	3.97	52.37	95.9	94.7463	6.38263	6.20046	0.425606	3	3	2	III-A ; I-B
bin06A	d__Bacteria;p__Bacteroidota;c__Rhodothermia;o__Balneolales;f__Balneolaceae;g__;s__	3.55	47.5	100	0.00170583	0.000731499	0.000529192	0.925994	0	0	1	I-B
bin20	d__Bacteria;p__Bacteroidota;c__Rhodothermia;o__Balneolales;f__HLUCCA01;g__HLUCCA01;s__	3.1	46.27	89.62	5.45154	1.53166	11.0646	9.58259	0	0	0
bin42	d__Bacteria;p__Bacteroidota;c__Rhodothermia;o__Balneolales;f__HLUCCA01;g__HLUCCA01;s__	3.25	45.21	90.78	4.88893	3.04676	0.0358385	0.000313162	1	0	0
bin00	d__Bacteria;p__Cyanobacteriota;c__Cyanobacteriia;o__Cyanobacteriales;f__Geitlerinemaceae;g__Phormidium_A;s__	4.96	51.71	99.73	1235	645.082	1350.9	1674.86	7	7	5	I-D ; I-D ; III-B/C? ; III-B ; I-D/E,III-D?
bin29	d__Bacteria;p__Patescibacteria;c__Gracilibacteria;o__BD1-5;f__UBA6164;g__;s__	1.02	33.41	81.35	2.28432	5.52885	0.0182763	0	2	0	0
bin34	d__Bacteria;p__Planctomycetota;c__Phycisphaerae;o__Phycisphaerales;f__SM1A02;g__UBA6054;s__	3.35	68.34	93.18	62.2991	32.1096	24.9444	1.14647	0	0	0
bin12	d__Bacteria;p__Proteobacteria;c__Alphaproteobacteria;o__Caulobacterales;f__Maricaulaceae;g__Oceanicaulis;s__	2.74	64.16	97.78	11.8619	10.7269	1.96576	2.1211	0	0	0
bin52	d__Bacteria;p__Proteobacteria;c__Alphaproteobacteria;o__Caulobacterales;f__Maricaulaceae;g__Oceanicaulis;s__	3.38	63.54	95.09	3.78721	3.58023	0.116078	0.020519	0	0	0
bin58	d__Bacteria;p__Proteobacteria;c__Alphaproteobacteria;o__Rhodobacterales;f__Rhodobacteraceae;g__;s__	3.08	59.64	90.19	2.91293	3.3072	0.154973	0.000849722	0	0	0
bin08A	d__Bacteria;p__Proteobacteria;c__Gammaproteobacteria;o__Enterobacterales;f__Alteromonadaceae;g__Alkalimonas;s__	3.12	50.06	92.13	0.00605386	0.00420781	0.000833712	0.00149125	0	0	1	I-C
bin40	d__Bacteria;p__Proteobacteria;c__Gammaproteobacteria;o__Enterobacterales;f__Alteromonadaceae;g__Idiomarina;s__	2.73	49.36	96.92	18.5235	24.8427	0.713392	0.0027162	1	1	1	I-E
bin46	d__Bacteria;p__Proteobacteria;c__Gammaproteobacteria;o__Enterobacterales;f__Alteromonadaceae;g__Idiomarina;s__	2.72	47.27	97.48	18.4277	15.2201	0.162468	0.00277965	0	0	0
bin35	d__Bacteria;p__Proteobacteria;c__Gammaproteobacteria;o__Nitrococcales;f__Aquisalimonadaceae;g__;s__	4.58	63.42	93.86	14.742	27.3371	5.53404	0.482794	1	0	0
bin07	d__Bacteria;p__Proteobacteria;c__Gammaproteobacteria;o__Pseudomonadales;f__Alcanivoracaceae;g__Alcanivorax_A;s__	3.53	61.16	98.52	10.7856	47.999	0.0174395	0.00440721	0	0	0
bin50	d__Bacteria;p__Proteobacteria;c__Gammaproteobacteria;o__Pseudomonadales;f__Hahellaceae;g__;s__	3.89	58.21	99.57	3.56526	15.0093	0.812971	0.269825	1	1	1	I-E
bin05A	d__Bacteria;p__Proteobacteria;c__Gammaproteobacteria;o__Pseudomonadales;f__Saccharospirillaceae;g__;s__	3.55	59	94.23	0.00150276	0.000203194	0.00362293	8.19137e-05	1	0	1	IV-A
bin23	d__Bacteria;p__Proteobacteria;c__Gammaproteobacteria;o__Pseudomonadales;f__Saccharospirillaceae;g__Saccharospirillum;s__	4.77	54.88	99.42	11.081	15.3351	0.866242	3.18806	1	1	1	I-F
bin57	d__Bacteria;p__Proteobacteria;c__Gammaproteobacteria;o__Xanthomonadales;f__Wenzhouxiangellaceae;g__Wenzhouxiangella;s__	3.81	61.91	92.86	0.00230845	0.00159035	0.00144131	7.51339	0	0	0
bin09A	d__Bacteria;p__Proteobacteria;c__Gammaproteobacteria;o__Xanthomonadales;f__Wenzhouxiangellaceae;g__Wenzhouxiangella;s__Wenzhouxiangella marina				0.918612	0.117686	1.57554	0.0969312	0	0	1	III-B
bin17	d__Bacteria;p__Verrucomicrobiota;c__Kiritimatiellae;o__SS1-B-03-39;f__UBA6053;g__;s__	4.75	59.52	93.41	76.6346	41.7966	16.3793	1.46566	2	4	2	III-B ; I-C
bin41	d__Bacteria;p__Verrucomicrobiota;c__Kiritimatiellae;o__SS1-B-03-39;f__UBA6053;g__UBA6053;s__	5.96	57.4	97.47	0.0367958	0.0767815	1.57952	16.1472	3	3	2	? ; III-A?
bin07A	d__Bacteria;p__Verrucomicrobiota;c__Verrucomicrobiae;o__Opitutales;f__;g__;s__	3.54	53.7	97.3	0.00676115	0.426079	0.00187781	0.019838	1	0	1	II-C1
bin56	d__Bacteria;p__Verrucomicrobiota;c__Verrucomicrobiae;o__Opitutales;f__UBA2995;g__;s__	3.29	53.68	91.89	13.2464	2.15516	2.58177	0.26441	2	3	0
