# Supplementary material for: Viral diversity and dynamics and CRISPR-Cas-mediated immunity in a robust alkaliphilic cyanobacterial consortium
Source: Microbiol Spectr. 2023 Oct 11;11(6):e02217-23. doi: 10.1128/spectrum.02217-23 (PMC10715143; doi:10.1128/spectrum.02217-23)
Supplement: Supplementary Table 3 - Viral Contigs Information — Abundance, taxonomic and host prediction metadata of all 83 viral contigs. [file spectrum.02217-23-s0004.xlsx]

## Sheet: Summary
			Coverage				Genes			Taxonomy			Host Prediction
Viral Contigs	VC Short name	Contig Length	ammonia	nitrate 8	nitrate 10	urea	Total viral genes	Host Genes	Hallmark Genes	vConTACT2	vConTACT2 Full Taxonomy	vContact2 weightage	Abundance	Binned Contig	Blastn	N4
unbinned.contig12407	uVC13	39316	5.57913	4.46464	0.841489	12.4245	23	2	8	Enterobacteria_phage_SfV	Caudovirales;Myoviridae;;	12.3506	bin05			bin40
unbinned.contig94950	uVC124	7063	0	0	5.45335	6.14073	6	0	3	Vibrio_phage_martha_12B12	Caudovirales;Myoviridae;;	3.99054				bin09A
unbinned.contig88220	uVC121	15293	6.54881	5.41378	11.8346	0	6	0	0	Yersinia_phage_fHeYen904	Caudovirales;Myoviridae;;Eneladusvirus	1.97965
unbinned.contig26727	uVC73	29216	5.72241	5.94496	12.4431	0	14	0	3	Cronobacter_phage_vB_CsaM_GAP32	Caudovirales;Myoviridae;;Mimasvirus	5.11824
unbinned.contig135286	uVC21	42995	6.06017	5.56074	12.1099	0.013583	13	1	2	Agrobacterium_phage_Atu_ph07	Caudovirales;Myoviridae;;Polybotosvirus	1.7708
unbinned.contig72110	uVC107	77067	5.93363	5.67788	12.2371	0.011328	25	2	5	Agrobacterium_phage_Atu_ph07	Caudovirales;Myoviridae;;Polybotosvirus	28.8754				bin39
unbinned.contig72934	uVC110	15799	5.50896	5.61827	12.0604	0.018482	7	0	4	Agrobacterium_phage_Atu_ph07	Caudovirales;Myoviridae;;Polybotosvirus	4.46945
unbinned.contig200432	uVC57	48313	0	0	0.387991	24.456	28	0	11	Citrobacter_phage_CVT22	Caudovirales;Podoviridae;;	21.8999	bin41
unbinned.contig56955	uVC95	56038	0.166012	0.052072	104.148	0.018255	23	0	5	Vibrio_phage_VvAW1	Caudovirales;Podoviridae;;	7.94032				bin09A
unbinned.contig56879	uVC94	34635	10.5347	9.25737	2.60921	0.00846	9	1	5	Burkholderia_virus_BcepC6B	Caudovirales;Podoviridae;;Bpp1virus	3.76637	bin12			bin12
bin57.contig0001	bin57.VC1	41577	0	0	0	82.2496	13	0	6	Burkholderia_phage_vB_BmuP_KL4	Caudovirales;Podoviridae;;Kelquatrovirus	2.311		bin57
bin23.contig0003	bin23.VC1	254792	10.4743	14.9774	0.87321	3.14001	14	14	7	Shewanella_sp._phage_1/44	Caudovirales;Siphoviridae;;	10.4193	bin23	bin23		bin23
bin35.contig0006	bin35.VC1	30769	3.29666	10.7066	1.28171	0.31379	15	0	7	Pseudomonas_phage_F10	Caudovirales;Siphoviridae;;	5.13066	bin50	bin35	bin35	bin35
bin50.contig0037	bin50.VC1	23684	2.31984	10.7063	0.820427	1.39001	21	0	4	Pseudomonas_phage_JBD25	Caudovirales;Siphoviridae;;	22.6959	bin50	bin50	bin50	bin50
unbinned.contig0429	uVC1	22311	2.05737	5.02609	0.301869	0.013177	19	1	4	Pseudomonas_phage_JBD25	Caudovirales;Siphoviridae;;	23.224	bin29		bin50	bin50
unbinned.contig209023	uVC66	60519	0	0	0.628232	12.7732	17	4	4	Burkholderia_phage_BcepGomr	Caudovirales;Siphoviridae;;	1.14767	bin41			bin05
unbinned.contig63620	uVC99	65375	9.35659	1.75924	1.54487	0.002249	22	13	5	Shewanella_sp._phage_1/44	Caudovirales;Siphoviridae;;	7.39324	bin56			bin08A
unbinned.contig41964	uVC84	8955	0	0	6.05595	7.77543	6	0	2	Pseudomonas_phage_JBD67	Caudovirales;Siphoviridae;;Beetrevirus	2.79748				bin09A
bin12.contig0010	bin12.VC1	92809	11.2831	10.0316	1.84438	2.05155	11	6	7	Rhodobacter_phage_RcCronus	Caudovirales;Siphoviridae;;Cronusvirus	2.41091	bin12	bin12		bin12
unbinned.contig72411	uVC108	13593	5.57383	2.94711	0.755168	1.56441	9	2	7	Rhodobacter_phage_RcCronus	Caudovirales;Siphoviridae;;Cronusvirus	2.98053				bin52
bin46.contig0011	bin46.VC1	5303	6.49896	5.85574	2.04752	0	0	0	0	Burkholderia_phage_phiE125	Caudovirales;Siphoviridae;;E125virus	1.15726		bin46	bin52
unbinned.contig51039	uVC90	96833	3.6871	9.09783	0.8317	0.16578	22	2	5	Pseudomonas_phage_nickie	Caudovirales;Siphoviridae;;Nickievirus	79.2089	bin50			bin23
unbinned.contig134552	uVC20	48716	2.73278	61.6489	0.029949	0.119263	21	0	11	Roseobacter_phage_RDJL_Phi_2	Caudovirales;Siphoviridae;;Rdjlvirus	19.5703	bin07			bin05
unbinned.contig75679	uVC112	8913	2.30888	56.9919	0.032761	0.147762	6	0	0	Staphylococcus_phage_SMSAP5	Caudovirales;Siphoviridae;;Triavirus	3.74541	bin07
unbinned.contig142438	uVC25	34743	1.05414	0.715079	35.0079	4.95527	19	0	6	Paracoccus_phage_Shpa	Caudovirales;Siphoviridae;;Vhulanivirus	2.86266				bin12
bin56.contig0118	bin56.VC1	6952	7.49813	0.418728	2.63061	0	1	0	0	Enterobacteria_phage_fd	Tubulavirales;Inoviridae;;Inovirus	2.86666	bin56	bin56
bin17.contig0019	bin17.VC1	77278	75.8266	41.0045	16.7104	1.36858	1	1	1				bin17	bin17
bin23.contig0023	bin23.VC2	69173	11.1685	15.3576	0.83281	3.09235	1	10	4				bin23	bin23	bin23	bin23
bin39.contig0092	bin39.VC1	14776	0.019897	0.019762	0.088522	6.74323	7	0	2					bin39
bin41.contig0046	bin41.VC1	38814	0.036662	0.075411	1.58337	16.6051	1	4	2				bin41	bin41
bin52.contig0118	bin52.VC2	9065	5.00199	1.00618	0	0	0	0	0					bin52		bin10A
unbinned.contig10039	uVC2	9153	3.05419	10.031	0.984486	0.224517	7	0	0				bin50		bin35	bin35
unbinned.contig103993	uVC3	14839	14.3427	0.098659	0.530831	0	5	0	0							bin10A
unbinned.contig105711	uVC4	9397	5.31468	2.63542	0.708524	0.856231	2	6	2
unbinned.contig111937	uVC6	18573	13.4857	0.070856	0.599311	0.023529	2	0	1							bin24
unbinned.contig111968	uVC7	6517	14.6948	0.043885	0.662575	0	1	1	0
unbinned.contig112994	uVC8	10223	5.91099	5.96019	1.59924	0.114252	3	4	0							bin35
unbinned.contig120774	uVC9	7273	0	0	6.21655	7.55135	3	0	0							bin12
unbinned.contig123904	uVC11	8224	6.25	2.42704	0.847276	0.160263	0	0	1
unbinned.contig130887	uVC15	8125	0	0	0.108062	6.68025	4	0	3
unbinned.contig133220	uVC19	21348	5.49199	5.07757	12.3644	0	3	0	2
unbinned.contig13863	uVC23	12713	5.70786	4.34933	1.92165	0.069063	6	0	1							bin35
unbinned.contig14476	uVC28	16595	15.0613	0.052787	0.554926	0	3	2	2							bin10A
unbinned.contig148692	uVC31	25844	5.77887	5.79438	11.7101	0.027202	6	1	3
unbinned.contig149171	uVC32	13951	13.4341	0.209232	0.77765	0.02093	4	0	1							bin24
unbinned.contig149465	uVC33	8415	5.48425	4.42555	11.2266	0	1	0	0
unbinned.contig150312	uVC35	8147	6.3605	2.17822	1.13134	0.012765	0	0	0							bin05A
unbinned.contig155532	uVC37	27469	5.76508	5.38178	12.2926	0	11	1	2
unbinned.contig156127	uVC39	6751	11.2192	1.92253	2.68642	0.151533	1	0	0				bin56		bin56	bin07A
unbinned.contig159901	uVC40	22696	15.0008	0.102573	0.520708	0.025687	3	2	0
unbinned.contig160333	uVC41	15279	13.7419	0.076052	0.539499	0.00949	0	0	0							bin24
unbinned.contig165104	uVC44	6529	12.1993	0	0.358401	0	2	0	2
unbinned.contig166715	uVC46	8026	0.491154	0.145776	5.41665	2.29417	1	0	1						bin20
unbinned.contig197995	uVC54	31434	7.83721	0.54387	3.37727	0.074474	17	0	6
unbinned.contig200033	uVC56	38142	8.77471	0.074983	5.58314	0.304808	5	0	4
unbinned.contig200492	uVC58	8946	2.36519	0.878605	28.029	2.61905	1	0	0
unbinned.contig202464	uVC60	20121	14.5442	0.029223	0.477312	0	2	0	1
unbinned.contig205927	uVC63	6514	14.1481	0.144305	0.8428	0	0	0	0
unbinned.contig208805	uVC65	8201	0	0	0.142666	7.59115	5	0	3				bin57
unbinned.contig209640	uVC67	8780	10.3089	1.891	2.72597	0.115148	0	1	1				bin56
unbinned.contig23133	uVC69	13941	13.8386	0.095474	0.669608	0.041891	0	0	0						bin05
unbinned.contig24502	uVC70	5042	7.78263	0.492463	2.85859	0.115827	3	0	0
unbinned.contig26169	uVC71	56301	50.7411	36.4542	65.7236	0.010373	12	0	6							bin12
unbinned.contig2653	uVC72	29060	14.0996	0.094735	0.503476	0.040158	6	2	2							bin24
unbinned.contig29820	uVC74	5292	14.0801	0	0.608466	0	1	0	0							bin24
unbinned.contig33379	uVC77	14709	5.59508	5.25848	10.6924	0	4	0	0
unbinned.contig34154	uVC78	12576	5.52727	6.29373	11.5541	0	5	2	2
unbinned.contig38707	uVC82	10068	4.04996	5.15485	0.058403	0	9	0	5				bin24
unbinned.contig4394	uVC86	13551	444.51	792.552	150.695	0.675965	0	2	3				bin00		bin00	bin00
unbinned.contig45536	uVC88	81620	21.2666	19.2456	1.93905	0.021465	18	4	7				bin40			bin39
unbinned.contig61460	uVC97	26209	15.2724	0.055668	0.642031	0	5	1	0							bin24
unbinned.contig62082	uVC98	8885	15.5482	0.032752	0.65785	0	0	0	0
unbinned.contig64500	uVC100	30828	110.684	7.10883	9.59323	0.172895	2	0	3				bin53			bin53
unbinned.contig66478	uVC103	11062	6.02133	5.63469	1.79063	0.039685	6	0	2							bin35
unbinned.contig6654	uVC104	26127	14.5433	0.033184	0.486202	0.022391	3	0	1							bin24
unbinned.contig71036	uVC106	61054	14.2006	0.103515	0.57133	0.007158	9	3	2							bin24
unbinned.contig74488	uVC111	6961	0.587847	0.223962	5.91941	2.99152	2	2	1						bin20	bin20
unbinned.contig78006	uVC113	22634	13.8087	0.099894	0.556199	0.025802	3	1	0							bin24
unbinned.contig80080	uVC115	5631	22.0659	9.52815	0	0	0	0	0				bin46
unbinned.contig81135	uVC116	26776	5.48357	3.03391	0.842321	0.725837	2	10	1							bin12
unbinned.contig87496	uVC120	24423	14.5146	0.113745	0.496335	0.035745	4	2	2							bin24
unbinned.contig96835	uVC125	9019	14.5567	0.048786	0.48542	0.016188	1	0	0							bin24
unbinned.contig9966	uVC129	11002	0	0	1.57481	15.548	0	0	0				bin41		bin41	bin42
			15.3228	14.8981	7.61303	2.85517

## Sheet: DRAMv Annotations
contig	protein	fasta	gene_position	start_position	end_position	length	strandedness	rank	kegg_id	kegg_hit	viral_id	viral_hit	viral_RBH	viral_identity	viral_bitScore	viral_eVal	pfam_hits	cazy_hits	vogdb_description	vogdb_categories	heme_regulatory_motif_count	peptidase_id	peptidase_family	peptidase_hit	peptidase_RBH	peptidase_identity	peptidase_bitScore	peptidase_eVal	vogdb_hits	virsorter_category	auxiliary_score	is_transposon	amg_flags
bin12.contig0010	2	bin12.contig0010__0_partial_1-cat_1	2	4117	4545		-1	D			YP_009600190.1	YP_009600190.1 GTA-like protein [Dinoroseobacter phage vB_DshS-R5C]	FALSE	0.541	141	2.885e-38	NlpC/P60 family [PF00877.22]				0	MER0718344	C40	MER0718344 - family C40 unassigned peptidases (Hyphomonas jannaschiana) [C40.UPW]#C40#{peptidase unit: 6-137}~source A0A059FGC3~	FALSE	0.689	181	1.091e-51		1	4	FALSE	PF
bin12.contig0010	3	bin12.contig0010__0_partial_1-cat_1	3	4542	5423		-1	D			YP_009126440.1	YP_009126440.1 hypothetical protein VC48_gp50 [Paracoccus phage vB_PmaS-R3]	FALSE	0.412	204	1.782e-57	Uncharacterized conserved protein (DUF2163) [PF09931.12]; Phage conserved hypothetical protein BR0599 [PF09356.13]		REFSEQ BR0599 family protein; Xu	Xu	0									0	2	FALSE	F
bin12.contig0010	4	bin12.contig0010__0_partial_1-cat_1	4	5590	6210		-1	D			YP_009126439.1	YP_009126439.1 glycoside hydrolase family protein [Paracoccus phage vB_PmaS-R3]	FALSE	0.484	187	4.288e-53	Conserved hypothetical protein 2217 (DUF2460) [PF09343.13]				0									2	1	FALSE
bin12.contig0010	5	bin12.contig0010__0_partial_1-cat_1	5	6207	6716		-1	E													0									0	1	FALSE
bin12.contig0010	6	bin12.contig0010__0_partial_1-cat_1	6	6713	6913		-1	D									Phage tail assembly chaperone protein, TAC [PF09550.13]				0									2	1	FALSE
bin12.contig0010	7	bin12.contig0010__0_partial_1-cat_1	7	6910	7194		-1	D									Phage tail tube protein, GTA-gp10 [PF11836.11]				0									2	1	FALSE
bin12.contig0010	8	bin12.contig0010__0_partial_1-cat_1	8	7197	7613		-1	D									Phage tail tube protein [PF06199.14]; Lambda phage tail tube protein, TTP [PF16461.8]		REFSEQ major tail protein, TP901-1 family; Xu	Xu	0									0	1	FALSE	F
bin12.contig0010	9	bin12.contig0010__0_partial_1-cat_1	9	7638	8051		-1	D									Protein of unknown function (DUF3168) [PF11367.11]		sp|O48448|COMPL_BPSPP Tail completion protein gp17; Xs	Xs	0									2	1	FALSE	VF
bin12.contig0010	10	bin12.contig0010__0_partial_1-cat_1	10	8048	8647		-1	D									Phage gp6-like head-tail connector protein [PF05135.16]		REFSEQ hypothetical protein; Xu	Xu	0									0	1	FALSE	F
bin12.contig0010	11	bin12.contig0010__0_partial_1-cat_1	11	8909	10120		-1	D			YP_009010476.1	YP_009010476.1 minor capsid protein [Geobacillus phage GBK2]	FALSE	0.23	109	3.91e-24	Phage capsid family [PF05065.16]		sp|O64210|CAPSD_BPMD2 Probable major capsid protein gp17; Xs	Xs	0									0	1	FALSE	VF
bin12.contig0010	12	bin12.contig0010__0_partial_1-cat_1	12	10161	10652		-1	C	K06904	uncharacterized protein	YP_007673308.1	YP_007673308.1 phage prohead protease [Tetraselmis viridis virus S20]	FALSE	0.435	109	6.036e-27	Caudovirus prohead serine protease [PF04586.20]				0	MER0061953	S78	MER0061953 - prohead peptidase (bacteriophage HK97) (Oceanicaulis alexandrii) [S78.001]#S78#{peptidase unit: 17-144}~source EAP88805~	FALSE	0.653	169	4.919e-47		0	1	FALSE	PF
bin12.contig0010	13	bin12.contig0010__0_partial_1-cat_1	13	10963	11211		-1	E													0									2	1	FALSE	F
bin12.contig0010	14	bin12.contig0010__0_partial_1-cat_1	14	11204	12364		-1	D			YP_009010474.1	YP_009010474.1 portal protein [Geobacillus phage GBK2]	FALSE	0.413	244	1.39e-69	Phage portal protein [PF04860.15]		sp|Q6QGD5|PORTL_BPT5 Portal protein; XhXpXrXs	Xs;Xr;Xp;Xh	0									0	5	FALSE	VF
bin17.contig0019	1	bin17.contig0019__0_partial_1-cat_1	1	1	558		-1	E													0									2	5	FALSE	F
bin17.contig0019	2	bin17.contig0019__0_partial_1-cat_1	2	558	8321		-1	E													0									2	4	FALSE	F
bin17.contig0019	3	bin17.contig0019__0_partial_1-cat_1	3	8385	9740		-1	D			YP_001950074.1	YP_001950074.1 phage tail collar domain protein [Ralstonia phage phiRSL1]	FALSE	0.346	104	2.324e-22	Phage Tail Collar Domain [PF07484.15]		sp|P10930|FIB12_BPT4 Short tail fiber protein gp12; XhXpXs	Xs;Xp;Xh	0									0	4	FALSE	VF
bin17.contig0019	4	bin17.contig0019__0_partial_1-cat_1	4	9797	11497		-1	E													0									2	4	FALSE	F
bin17.contig0019	5	bin17.contig0019__0_partial_1-cat_1	5	11494	12396		-1	E													0									2	4	FALSE	F
bin17.contig0019	6	bin17.contig0019__0_partial_1-cat_1	6	12882	13625		1	E													0									2	5	FALSE	F
bin23.contig0003	1	bin23.contig0003__0_partial_1-cat_1	1	1	783		1	C	K10716	voltage-gated potassium channel							Ion transport protein [PF00520.34]; Ion channel [PF07885.19]				0									2	5	FALSE	F
bin23.contig0003	2	bin23.contig0003__0_partial_1-cat_1	2	786	1952		1	D									Protein of unknown function (DUF4236) [PF14020.9]				0									1	4	FALSE	F
bin23.contig0003	3	bin23.contig0003__0_partial_1-cat_1	3	1956	2969		-1	E											sp|P22877|INTR_SACER Integrase; XhXr	Xr;Xh	0									1	2	FALSE	VF
bin23.contig0003	4	bin23.contig0003__0_partial_1-cat_1	4	2966	3175		-1	D									Domain of unknown function (DUF4224) [PF13986.9]		REFSEQ DUF4224 domain-containing protein; Xu	Xu	0									1	2	FALSE	F
bin23.contig0003	5	bin23.contig0003__0_partial_1-cat_1	5	3172	3339		-1	E													0									2	2	FALSE	F
bin23.contig0003	6	bin23.contig0003__0_partial_1-cat_1	6	3708	4496		-1	D									Uncharacterized conserved protein (DUF2303) [PF10065.12]		sp|P76513|YFDQ_ECOLI Uncharacterized protein YfdQ; Xu	Xu	0									2	2	FALSE	F
bin23.contig0003	7	bin23.contig0003__0_partial_1-cat_1	7	4499	4888		-1	E											sp|P76512|YFDP_ECOLI Uncharacterized protein YfdP; Xu	Xu	0									1	2	FALSE	F
bin23.contig0003	8	bin23.contig0003__0_partial_1-cat_1	8	4910	5344		-1	C	K03111	single-strand DNA-binding protein	YP_009812580.1	YP_009812580.1 single-stranded DNA-binding protein [Escherichia phage C130_2]	FALSE	0.533	134	6.715e-36	Single-strand binding protein family [PF00436.28]		sp|O21902|SSB_BPLSK SSB protein; Xh	Xh	0									1	2	FALSE	F
bin23.contig0003	9	bin23.contig0003__0_partial_1-cat_1	9	5344	5769		-1	E													0									2	2	FALSE
bin23.contig0003	10	bin23.contig0003__0_partial_1-cat_1	10	5766	6335		-1	C	K06952	5'-nucleotidase [EC:3.1.3.89]	YP_009609611.1	YP_009609611.1 hypothetical protein FDI24_gp011 [Acidovorax phage ACP17]	FALSE	0.344	104	9.209e-25	5'-deoxynucleotidase YfbR-like [PF12917.10]; HD domain [PF13023.9]		sp|P76514|YFDR_ECOLI Uncharacterized protein YfdR; Xu	Xu	0									1	2	FALSE
bin23.contig0003	11	bin23.contig0003__0_partial_1-cat_1	11	6332	6727		-1	E													0									2	2	FALSE
bin23.contig0003	12	bin23.contig0003__0_partial_1-cat_1	12	6717	7004		-1	E													0									2	2	FALSE
bin23.contig0003	13	bin23.contig0003__0_partial_1-cat_1	13	6994	7365		-1	D									Bacterial regulatory proteins, luxR family [PF00196.22]				0									2	2	FALSE
bin23.contig0003	14	bin23.contig0003__0_partial_1-cat_1	14	7511	7849		-1	D									Domain of unknown function (DUF4282) [PF14110.9]				0									2	2	FALSE
bin23.contig0003	15	bin23.contig0003__0_partial_1-cat_1	15	7861	8610		-1	D									Peptidase S24-like [PF00717.26]; Helix-turn-helix domain [PF12844.10]; Helix-turn-helix [PF01381.25]; Helix-turn-helix domain [PF13560.9]		sp|P03034|RPC1_LAMBD Repressor protein cI; Xp	Xp	0	MER0049177	S24	MER0049177 - family S24 unassigned peptidases (Shewanella denitrificans) [S24.UPW]#S24#{peptidase unit: 98-229}~source EAN70410~	FALSE	0.627	164	1.243e-43		1	2	FALSE	P
bin23.contig0003	16	bin23.contig0003__0_partial_1-cat_1	16	8721	8948		1	D									Helix-turn-helix [PF01381.25]				0									1	2	FALSE
bin23.contig0003	17	bin23.contig0003__0_partial_1-cat_1	17	9179	9619		1	C	K01160	crossover junction endodeoxyribonuclease RusA [EC:3.1.21.10]											0									1	2	FALSE
bin23.contig0003	18	bin23.contig0003__0_partial_1-cat_1	18	9655	10416		1	E			YP_009043895.1	YP_009043895.1 antirepressor protein KilAC domain [Vibrio phage X29]	FALSE	0.483	128	8.103e-32			REFSEQ antirepressor; Xu	Xu	0									1	2	FALSE
bin23.contig0003	19	bin23.contig0003__0_partial_1-cat_1	19	10416	11207		1	E											REFSEQ hypothetical protein; Xu	Xu	0									1	2	FALSE
bin23.contig0003	20	bin23.contig0003__0_partial_1-cat_1	20	11211	11546		1	E													0									2	2	FALSE
bin23.contig0003	21	bin23.contig0003__0_partial_1-cat_1	21	11552	11737		1	E													0									2	2	FALSE
bin23.contig0003	22	bin23.contig0003__0_partial_1-cat_1	22	11734	12909		1	D			YP_009043892.1	YP_009043892.1 integrase [Vibrio phage X29]	FALSE	0.322	199	2.72e-54	Phage integrase family [PF00589.25]		sp|P22877|INTR_SACER Integrase; XhXr	Xr;Xh	0									1	2	FALSE	V
bin23.contig0003	23	bin23.contig0003__0_partial_1-cat_1	23	13025	13492		1	E													0									2	2	FALSE
bin23.contig0003	24	bin23.contig0003__0_partial_1-cat_1	24	13532	14056		1	C	K22014	terminase small subunit / prophage DNA-packing protein	YP_010106788.1	YP_010106788.1 putative small terminase [Xanthomonas phage FoX3]	FALSE	0.306	76	3.122e-15	Phage DNA packaging protein Nu1 [PF07471.15]; Protein of unknown function (DUF1441) [PF07278.14]		sp|P03707|TERS_LAMBD Terminase small subunit; XhXr	Xr;Xh	0									2	2	FALSE	V
bin23.contig0003	25	bin23.contig0003__0_partial_1-cat_1	25	14056	16146		1	D			YP_001700675.1	YP_001700675.1 bacteriophage DNA packaging protein; terminase, large subunit [Phage Gifsy-2]	TRUE	0.497	594	7.291e-185	Phage terminase large subunit gpA, ATPase domain [PF05876.15]; Terminase large subunit gpA, endonuclease domain [PF20454.1]		sp|P36693|TERL_BPP21 Terminase, large subunit; XhXr	Xr;Xh	0									0	2	FALSE	V
bin23.contig0003	26	bin23.contig0003__0_partial_1-cat_1	26	16945	17991		-1	D									Metal binding domain of Ada [PF02805.19]; Endonuclease/Exonuclease/phosphatase family [PF03372.26]				0									2	1	FALSE
bin23.contig0003	27	bin23.contig0003__0_partial_1-cat_1	27	18120	18992		-1	E													0									2	1	FALSE
bin23.contig0003	28	bin23.contig0003__0_partial_1-cat_1	28	19314	19769		-1	E													0									2	1	FALSE
bin23.contig0003	29	bin23.contig0003__0_partial_1-cat_1	29	19756	20073		-1	D									STAS-like domain of unknown function (DUF4325) [PF14213.9]				0									2	1	FALSE
bin23.contig0003	30	bin23.contig0003__0_partial_1-cat_1	30	20063	21130		-1	E													0									2	1	FALSE
bin23.contig0003	31	bin23.contig0003__0_partial_1-cat_1	31	21373	22389		1	C	K01358	ATP-dependent Clp protease, protease subunit [EC:3.4.21.92]	YP_001700566.1	YP_001700566.1 putative Clp protease [Salmonella phage Fels-1]	FALSE	0.466	148	1.064e-37	Clp protease [PF00574.26]; Serine dehydrogenase proteinase [PF01972.19]		sp|P03711|SCAF_LAMBD Capsid assembly protease C; XhXs	Xs;Xh	0	MER0089830	S14	MER0089830 - family S14 non-peptidase homologues (Actinobacillus pleuropneumoniae) [S14.UNW]#S14#{peptidase unit: 21-199}~source YP_001053219~	FALSE	0.532	177	6.408e-47		0	1	FALSE	VP
bin23.contig0003	32	bin23.contig0003__0_partial_1-cat_1	32	22389	22754		1	D									Bacteriophage lambda head decoration protein D [PF02924.17]				0									2	1	FALSE
bin23.contig0003	33	bin23.contig0003__0_partial_1-cat_1	33	22791	23831		1	D			YP_009823120.1	YP_009823120.1 major capsid protein [Rheinheimera phage vB_RspM_Barba19A]	FALSE	0.24	99	2.638e-21	Phage major capsid protein E [PF03864.18]		sp|D6RRG1|CAPSD_BPKPP Major capsid protein; XhXs	Xs;Xh	0									0	1	FALSE	V
bin23.contig0003	34	bin23.contig0003__0_partial_1-cat_1	34	23883	24083		1	E													0									2	1	FALSE
bin23.contig0003	35	bin23.contig0003__0_partial_1-cat_1	35	24080	25534		1	D			YP_004421725.1	YP_004421725.1 lambda-like phage portal protein [Synechococcus phage S-CBS3]	FALSE	0.276	166	3.824e-42	Phage portal protein, lambda family [PF05136.16]		sp|P36272|PORTL_BPP21 Portal protein B; XpXrXs	Xr;Xp;Xs	0									0	1	FALSE	V
bin23.contig0003	36	bin23.contig0003__0_partial_1-cat_1	36	25590	25916		1	E													0									2	1	FALSE
bin23.contig0003	37	bin23.contig0003__0_partial_1-cat_1	37	25913	26338		1	D			YP_006560261.1	YP_006560261.1 putative N-acetylmuramoyl-L-alanine amidase [Marinomonas phage P12026]	FALSE	0.559	146	6.258e-40	N-acetylmuramoyl-L-alanine amidase [PF01510.28]		sp|P00806|ENLYS_BPT7 Endolysin; XhXp	Xp;Xh	0									1	1	FALSE
bin23.contig0003	38	bin23.contig0003__0_partial_1-cat_1	38	26829	27122		1	E													0									1	1	FALSE
bin23.contig0003	39	bin23.contig0003__0_partial_1-cat_1	39	27112	27399		1	E													0									2	1	FALSE
bin23.contig0003	40	bin23.contig0003__0_partial_1-cat_1	40	27396	27998		1	D			YP_010106969.1	YP_010106969.1 tail component Z [Xanthomonas phage FoX4]	FALSE	0.346	90	1.329e-19	Prophage minor tail protein Z (GPZ) [PF06763.14]		sp|O64325|COMPL_BPN15 Tail completion protein; XhXs	Xs;Xh	0									1	1	FALSE	VF
bin23.contig0003	41	bin23.contig0003__0_partial_1-cat_1	41	27995	28456		1	E													0									2	1	FALSE	F
bin23.contig0003	42	bin23.contig0003__0_partial_1-cat_1	42	28460	29230		1	E											REFSEQ hypothetical protein; Xu	Xu	0									1	1	FALSE	F
bin23.contig0003	43	bin23.contig0003__0_partial_1-cat_1	43	29317	32541		1	E													0									0	2	FALSE	F
bin23.contig0003	44	bin23.contig0003__0_partial_1-cat_1	44	32538	32936		1	E			YP_010091593.1	YP_010091593.1 hypothetical protein KNT69_gp19 [uncultured Caudovirales phage]	FALSE	0.357	76	7.436e-16			REFSEQ hypothetical protein; Xu	Xu	0									1	5	FALSE	F
bin23.contig0023		bin23.contig0023__0_partial-cat_2	1	1	936		-1	D			YP_009302537.1	YP_009302537.1 diguanylate cyclase [Bacillus phage SP-15]	FALSE	0.396	110	2.932e-25	Diguanylate cyclase, GGDEF domain [PF00990.24]; PAS fold [PF12860.10]; Cation efflux system protein CusB domain 1 [PF00529.23]		REFSEQ diguanylate-cyclase GGDEF domain protein; Xu	Xu	0									2	5	FALSE	F
bin23.contig0023		bin23.contig0023__0_partial-cat_2	2	1522	3066		1	C	K06907	uncharacterized protein	YP_009831863.1	YP_009831863.1 tail sheath protein [Streptomyces phage BRock]	FALSE	0.255	139	4.894e-33	Phage tail sheath C-terminal domain [PF17482.5]; Phage tail sheath protein subtilisin-like domain [PF04984.17]		sp|P13332|TSP_BPT4 Tail sheath protein; XpXrXs	Xr;Xp;Xs	0									0	4	FALSE	VF
bin23.contig0023		bin23.contig0023__0_partial-cat_2	3	3133	3642		1	D			YP_009831862.1	YP_009831862.1 tail protein [Streptomyces phage BRock]	FALSE	0.283	67	2.471e-12	T4-like virus tail tube protein gp19 [PF06841.15]				0									2	1	FALSE	F
bin23.contig0023		bin23.contig0023__0_partial-cat_2	4	3639	4475		1	E													0									2	1	FALSE	F
bin23.contig0023		bin23.contig0023__0_partial-cat_2	5	4477	5316		1	E													0									2	1	FALSE	F
bin23.contig0023		bin23.contig0023__0_partial-cat_2	6	5318	6346		1	D									Pvc16 N-terminal domain [PF14065.9]				0									2	1	FALSE
bin23.contig0023		bin23.contig0023__0_partial-cat_2	7	6343	7692		1	D			YP_010088007.1	YP_010088007.1 hypothetical protein KM759_gp134 [Lymphocystis disease virus 4]	FALSE	0.26	67	9.463e-11	ATPase family associated with various cellular activities (AAA) [PF00004.32]; AAA domain (Cdc48 subfamily) [PF07724.17]		sp|P49541|YCF46_TRICV Uncharacterized AAA domain-containing protein ycf46; Xh	Xh	0									2	1	FALSE
bin23.contig0023		bin23.contig0023__0_partial-cat_2	8	7689	7973		1	E													0									2	1	FALSE
bin23.contig0023		bin23.contig0023__0_partial-cat_2	9	7970	8635		1	D									Contractile injection system tube protein [PF19266.2]				0									2	1	FALSE
bin23.contig0023		bin23.contig0023__0_partial-cat_2	10	8708	9007		1	E													0									1	1	FALSE
bin23.contig0023		bin23.contig0023__0_partial-cat_2	11	9017	10150		1	C	K06905	uncharacterized protein											0									2	1	FALSE
bin23.contig0023		bin23.contig0023__0_partial-cat_2	12	10160	10984		1	D			YP_009302439.1	YP_009302439.1 baseplate hub + tail lysozyme [Bacillus phage SP-15]	FALSE	0.289	74	1.473e-13	Type VI secretion system/phage-baseplate injector OB domain [PF04717.15]		sp|P31340|SPIKE_BPP2 Spike protein; XhXpXs	Xs;Xp;Xh	0									0	1	FALSE	V
bin23.contig0023		bin23.contig0023__0_partial-cat_2	13	10987	11376		1	C	K06903	uncharacterized protein							Baseplate wedge protein gp25 [PF04965.17]				0									1	1	FALSE
bin23.contig0023		bin23.contig0023__0_partial-cat_2	14	11376	12794		1	D									Baseplate J-like protein [PF04865.17]				0									0	1	FALSE
bin23.contig0023		bin23.contig0023__0_partial-cat_2	15	12791	15565		1	D									Baseplate J-like protein [PF04865.17]				0									0	2	FALSE
bin23.contig0023		bin23.contig0023__0_partial-cat_2	16	15568	17199		1	E													0									2	2	FALSE
bin23.contig0023		bin23.contig0023__0_partial-cat_2	17	17220	21572		1	E													0									2	2	FALSE
bin23.contig0023		bin23.contig0023__0_partial-cat_2	18	21681	21857		1	E													0									2	2	FALSE
bin23.contig0023		bin23.contig0023__0_partial-cat_2	19	21870	26549		1	D									Domain of unknown function (DUF4157) [PF13699.9]				0									2	2	FALSE
bin23.contig0023		bin23.contig0023__0_partial-cat_2	20	26811	28442		1	C	K03303	lactate permease							L-lactate permease [PF02652.17]; Tripartite tricarboxylate transporter TctA family [PF01970.19]				0									2	2	FALSE
bin23.contig0023		bin23.contig0023__0_partial-cat_2	21	28474	28767		1	E													0									2	2	FALSE
bin23.contig0023		bin23.contig0023__0_partial-cat_2	22	28754	29311		1	D									GrpB protein [PF04229.17]				0									2	2	FALSE
bin23.contig0023		bin23.contig0023__0_partial-cat_2	23	29315	31126		-1	C	K01897	long-chain acyl-CoA synthetase [EC:6.2.1.3]							AMP-binding enzyme [PF00501.31]				0									2	2	FALSE
bin23.contig0023		bin23.contig0023__0_partial-cat_2	24	31143	31934		-1	C	K01996	branched-chain amino acid transport system ATP-binding protein	YP_009001498.1	YP_009001498.1 putative ATP-binding cassette transporter [Anomala cuprea entomopoxvirus]	FALSE	0.238	73	2.216e-13	ABC transporter [PF00005.30]				0									1	2	FALSE	MF
bin23.contig0023		bin23.contig0023__0_partial-cat_2	25	32236	33432		-1	D									Periplasmic binding protein [PF13458.9]				0									2	2	FALSE	F
bin23.contig0023		bin23.contig0023__0_partial-cat_2	26	33787	34839		-1	C	K01998	branched-chain amino acid transport system permease protein							Branched-chain amino acid transport system / permease component [PF02653.19]				0									2	4	FALSE	MFB
bin23.contig0023		bin23.contig0023__0_partial-cat_2	27	34836	35840		-1	C	K01997	branched-chain amino acid transport system permease protein							Branched-chain amino acid transport system / permease component [PF02653.19]				0									2	4	FALSE	MFB
bin23.contig0023		bin23.contig0023__0_partial-cat_2	28	35859	36647		-1	C	K01995	branched-chain amino acid transport system ATP-binding protein	YP_009909519.1	YP_009909519.1 Manganese ABC transporter, ATP-binding protein SitB [Escherichia virus Lambda_1H12]	FALSE	0.252	82	2.178e-16	ABC transporter [PF00005.30]		sp|P44662|Y361_HAEIN Probable iron transport system ATP-binding protein HI_0361; Xh	Xh	0									1	4	FALSE	MFB
bin23.contig0023		bin23.contig0023__0_partial-cat_2	29	36799	36897		-1	E													0									2	5	FALSE	F
bin35.contig0006		bin35.contig0006__full-cat_1	1	2	361		-1	D			YP_006561154.1	YP_006561154.1 repressor [Burkholderia phage vB_BceS_AH2]	FALSE	0.436	64	4.2e-12	Bacteriophage CI repressor helix-turn-helix domain [PF07022.16]				0									1	5	FALSE	F
bin35.contig0006		bin35.contig0006__full-cat_1	2	446	676		1	D									Putative antitoxin of bacterial toxin-antitoxin system, YdaS/YdaT [PF15943.8]				0									1	2	FALSE	F
bin35.contig0006		bin35.contig0006__full-cat_1	3	816	1205		1	E													0									2	2	FALSE	F
bin35.contig0006		bin35.contig0006__full-cat_1	4	1205	1345		1	E													0									2	2	FALSE	F
bin35.contig0006		bin35.contig0006__full-cat_1	5	1377	1613		1	D			YP_009909528.1	YP_009909528.1 Hypothetical Zinc-finger containing protein [Escherichia virus Lambda_1H12]	FALSE	0.467	62	7.069e-12	Prokaryotic dksA/traR C4-type zinc finger [PF01258.20]				0									1	2	FALSE	F
bin35.contig0006		bin35.contig0006__full-cat_1	6	1613	1855		1	E													0									2	2	FALSE	F
bin35.contig0006		bin35.contig0006__full-cat_1	7	1855	4290		1	C	K06919,K06919	putative DNA primase/helicase; putative DNA primase/helicase	YP_010000101.1	YP_010000101.1 hypothetical protein JT354_gp84 [Serratia phage JS26]	FALSE	0.306	105	9.614e-22	Family of unknown function (DUF5906) [PF19263.2]; Toprim domain [PF13362.9]; Virulence-associated protein E [PF05272.14]		REFSEQ DUF5906 domain-containing protein; Xu	Xu	0									1	2	FALSE	F
bin35.contig0006		bin35.contig0006__full-cat_1	8	4412	4678		1	E													0									2	2	FALSE	F
bin35.contig0006		bin35.contig0006__full-cat_1	9	4675	5247		1	E													0									2	2	FALSE	F
bin35.contig0006		bin35.contig0006__full-cat_1	10	5247	7457		1	C	K21512	terminase, large subunit [EC:3.1.21.4]	YP_004421723.1	YP_004421723.1 large terminase subunit [Synechococcus phage S-CBS3]	FALSE	0.309	271	1.677e-74	Phage terminase large subunit gpA, ATPase domain [PF05876.15]; Terminase large subunit gpA, endonuclease domain [PF20454.1]		sp|Q05219|VG13_BPML5 Gene 13 protein; Xu	Xu	0									0	2	FALSE
bin35.contig0006		bin35.contig0006__full-cat_1	11	7457	7756		1	E													0									2	1	FALSE
bin35.contig0006		bin35.contig0006__full-cat_1	12	7852	8316		1	E													0									2	1	FALSE
bin35.contig0006		bin35.contig0006__full-cat_1	13	8320	8922		1	E													0									2	1	FALSE
bin35.contig0006		bin35.contig0006__full-cat_1	14	8919	9332		1	E													0									2	1	FALSE
bin35.contig0006		bin35.contig0006__full-cat_1	15	9337	11985		1	E													0									2	1	FALSE
bin35.contig0006		bin35.contig0006__full-cat_1	16	11995	12231		1	E													0									2	1	FALSE
bin35.contig0006		bin35.contig0006__full-cat_1	17	12231	12596		1	E													0									1	1	FALSE
bin35.contig0006		bin35.contig0006__full-cat_1	18	12599	12937		1	E													0									2	1	FALSE
bin35.contig0006		bin35.contig0006__full-cat_1	19	12985	13353		-1	D			NP_945111.1	NP_945111.1 gp80 [Burkholderia phage phi1026b]	FALSE	0.348	70	4.175e-14	Helix-turn-helix domain [PF12844.10]; Helix-turn-helix [PF01381.25]; Helix-turn-helix domain [PF13560.9]; Cro/C1-type HTH DNA-binding domain [PF13443.9]				0									2	1	FALSE
bin35.contig0006		bin35.contig0006__full-cat_1	20	13350	13607		-1	C	K06218	mRNA interferase RelE/StbE	NP_945112.1	NP_945112.1 type II toxin-antitoxin system RelE/ParE family toxin [Burkholderia phage phi1026b]	FALSE	0.496	81	1.703e-18			REFSEQ RelE-like toxin; Xu	Xu	0									1	1	FALSE
bin35.contig0006		bin35.contig0006__full-cat_1	21	13722	13973		1	D									gpW [PF02831.18]		sp|P68659|VHTJ_ECOL6 Lambda prophage-derived head-to-tail joining protein W; Xu	Xu	0									2	1	FALSE
bin35.contig0006		bin35.contig0006__full-cat_1	22	13973	15547		1	D			YP_009997468.1	YP_009997468.1 Phage portal protein [Xylella phage Bacata]	FALSE	0.362	287	2.629e-82	Phage portal protein, lambda family [PF05136.16]		sp|P36272|PORTL_BPP21 Portal protein B; XpXrXs	Xr;Xp;Xs	0									0	1	FALSE	V
bin35.contig0006		bin35.contig0006__full-cat_1	23	15540	16835		1	C	K21511	capsid assembly protease [EC:3.4.21.-]	YP_009997469.1	YP_009997469.1 Head-tail preconnector protein GP5 [Xylella phage Bacata]	FALSE	0.33	185	5.387e-49	Peptidase family S49 [PF01343.21]		sp|P03711|SCAF_LAMBD Capsid assembly protease C; XhXs	Xs;Xh	0	MER0083020	S49A	MER0083020 - subfamily S49A unassigned non-peptidase homologues (Rhodobacter sphaeroides) [S49.UNA]#S49A#{peptidase unit: 78-289}~source YP_001166320~	FALSE	0.475	186	5.757e-49		0	1	FALSE	VP
bin35.contig0006		bin35.contig0006__full-cat_1	24	16868	17239		1	D									Bacteriophage lambda head decoration protein D [PF02924.17]				0									2	1	FALSE
bin35.contig0006		bin35.contig0006__full-cat_1	25	17270	18298		1	D			YP_009639117.1	YP_009639117.1 major capsid protein [Xylella phage Sano]	FALSE	0.394	229	2.206e-65	Phage major capsid protein E [PF03864.18]		sp|D6RRG1|CAPSD_BPKPP Major capsid protein; XhXs	Xs;Xh	0									0	1	FALSE	V
bin35.contig0006		bin35.contig0006__full-cat_1	26	18360	18653		1	E													0									2	1	FALSE
bin35.contig0006		bin35.contig0006__full-cat_1	27	18668	19009		1	E													0									2	1	FALSE
bin35.contig0006		bin35.contig0006__full-cat_1	28	19006	19587		1	D									Prophage minor tail protein Z (GPZ) [PF06763.14]		sp|O64325|COMPL_BPN15 Tail completion protein; XhXs	Xs;Xh	0									0	1	FALSE	V
bin35.contig0006		bin35.contig0006__full-cat_1	29	19623	19916		1	E													0									2	1	FALSE
bin35.contig0006		bin35.contig0006__full-cat_1	30	19913	20347		1	E													0									2	1	FALSE
bin35.contig0006		bin35.contig0006__full-cat_1	31	20344	20526		1	E													0									2	1	FALSE
bin35.contig0006		bin35.contig0006__full-cat_1	32	20533	21279		1	E											REFSEQ hypothetical protein; Xu	Xu	0									1	1	FALSE
bin35.contig0006		bin35.contig0006__full-cat_1	33	21283	21720		1	E													0									1	1	FALSE
bin35.contig0006		bin35.contig0006__full-cat_1	34	21732	21893		1	E													0									2	1	FALSE
bin35.contig0006		bin35.contig0006__full-cat_1	35	21874	23898		1	E			YP_004934615.1	YP_004934615.1 tail tape measure protein [Synechococcus phage S-CBS1]	FALSE	0.284	107	1.223e-22			sp|P51731|TMP_BPHC1 Probable tape measure protein; Xs	Xs	0									0	1	FALSE	V
bin35.contig0006		bin35.contig0006__full-cat_1	36	23895	24413		1	E											REFSEQ hypothetical protein; Xu	Xu	0									2	1	FALSE
bin35.contig0006		bin35.contig0006__full-cat_1	37	24416	24811		1	E													0									0	4	FALSE
bin35.contig0006		bin35.contig0006__full-cat_1	38	24817	25350		1	E													0									2	4	FALSE
bin35.contig0006		bin35.contig0006__full-cat_1	39	25353	27062		1	E											REFSEQ hypothetical protein; Xu	Xu	0									2	4	FALSE	F
bin35.contig0006		bin35.contig0006__full-cat_1	40	27059	27412		1	E											REFSEQ hypothetical protein; Xu	Xu	0									2	4	FALSE	F
bin35.contig0006		bin35.contig0006__full-cat_1	41	27421	29031		1	E													0									2	4	FALSE	F
bin35.contig0006		bin35.contig0006__full-cat_1	42	29028	29414		-1	E													0									2	4	FALSE	F
bin35.contig0006		bin35.contig0006__full-cat_1	43	29512	30189		-1	D									SOS response associated peptidase (SRAP) [PF02586.17]		sp|O31916|YOQW_BACSU Abasic site processing protein YoqW; Xh	Xh	0									2	4	FALSE	F
bin35.contig0006		bin35.contig0006__full-cat_1	44	30344	30607		-1	E													0									2	4	FALSE	F
bin35.contig0006		bin35.contig0006__full-cat_1	45	30687	30767		-1	E													0									2	5	FALSE	F
bin39.contig0092		bin39.contig0092__full-cat_1	1	1	1359		1	E													0									2	5	FALSE	F
bin39.contig0092		bin39.contig0092__full-cat_1	2	1359	1508		1	E													0									2	4	FALSE	F
bin39.contig0092		bin39.contig0092__full-cat_1	3	1477	2691		1	D			YP_004934607.1	YP_004934607.1 major tropism determinant [Synechococcus phage S-CBS1]	FALSE	0.264	109	5.325e-24	Major tropism determinant N-terminal domain [PF18454.4]		sp|Q775D6|FIBD_BPBPP Tail fiber receptor-binding protein; XhXpXs	Xs;Xp;Xh	0									0	4	FALSE	VF
bin39.contig0092		bin39.contig0092__full-cat_1	4	2740	3141		1	D									Phage tail assembly chaperone protein [PF16778.8]		REFSEQ hypothetical protein; Xu	Xu	0									0	2	FALSE	F
bin39.contig0092		bin39.contig0092__full-cat_1	5	3138	3614		1	E													0									2	2	FALSE	F
bin39.contig0092		bin39.contig0092__full-cat_1	6	3617	3916		1	E													0									2	2	FALSE	F
bin39.contig0092		bin39.contig0092__full-cat_1	7	3913	4320		1	D									Protein of unknown function, DUF261 [PF03196.16]				0									2	2	FALSE	F
bin39.contig0092		bin39.contig0092__full-cat_1	8	4399	4608		1	E													0									2	2	FALSE	F
bin39.contig0092		bin39.contig0092__full-cat_1	9	4621	4797		1	E													0									2	2	FALSE	F
bin39.contig0092		bin39.contig0092__full-cat_1	10	4779	5159		1	E													0									2	2	FALSE	F
bin39.contig0092		bin39.contig0092__full-cat_1	11	5170	6039		1	E													0									1	2	FALSE
bin39.contig0092		bin39.contig0092__full-cat_1	12	6039	6650		1	D			YP_009802242.1	YP_009802242.1 homing endonuclease [Escherichia phage Gostya9]	FALSE	0.324	69	1.311e-12	GIY-YIG catalytic domain [PF01541.27]		sp|P13299|TEV1_BPT4 Intron-associated endonuclease 1; Xh	Xh	0									1	2	FALSE
bin39.contig0092		bin39.contig0092__full-cat_1	13	6647	6943		1	D									VRR-NUC domain [PF08774.14]		sp|Q9T1Q4|VP44_BPAPS Putative nuclease p44; Xu	Xu	0									1	2	FALSE
bin39.contig0092		bin39.contig0092__full-cat_1	14	7040	7417		1	C	K03111	single-strand DNA-binding protein	YP_009807314.1	YP_009807314.1 single-stranded DNA-binding protein [Eggerthella phage PMBT5]	FALSE	0.424	86	2.15e-19	Single-strand binding protein family [PF00436.28]		sp|O21902|SSB_BPLSK SSB protein; Xh	Xh	0									1	2	FALSE
bin39.contig0092		bin39.contig0092__full-cat_1	15	7467	8147		1	D			YP_007004026.1	YP_007004026.1 ERF superfamily protein [Clostridium phage phiCP26F]	FALSE	0.409	95	3.768e-21	ERF superfamily [PF04404.15]		sp|P04892|ERF_BPP22 Essential recombination function protein; Xh	Xh	0									1	2	FALSE
bin39.contig0092		bin39.contig0092__full-cat_1	16	8149	8640		1	D									Siphovirus Gp157 [PF05565.14]		REFSEQ siphovirus Gp157 family protein; Xu	Xu	0									2	2	FALSE
bin39.contig0092		bin39.contig0092__full-cat_1	17	8637	9113		1	E													0									2	2	FALSE
bin39.contig0092		bin39.contig0092__full-cat_1	18	9100	9393		1	E													0									2	2	FALSE
bin39.contig0092		bin39.contig0092__full-cat_1	19	9518	9757		1	E													0									2	2	FALSE
bin39.contig0092		bin39.contig0092__full-cat_1	20	9757	9945		1	E													0									2	2	FALSE	F
bin39.contig0092		bin39.contig0092__full-cat_1	21	10146	10430		1	E													0									2	2	FALSE	F
bin39.contig0092		bin39.contig0092__full-cat_1	22	10427	11206		1	E			YP_009021749.1	YP_009021749.1 putative streptomycin biosynthesis operon regulatory protein [Vibrio phage CHOED]	FALSE	0.267	62	1.135e-09					0									1	2	FALSE	F
bin39.contig0092		bin39.contig0092__full-cat_1	23	11203	11643		1	E													0									1	2	FALSE	F
bin39.contig0092		bin39.contig0092__full-cat_1	24	11683	12420		1	D			YP_007877471.1	YP_007877471.1 hypothetical protein VPAG_00046 [Vibrio phage douglas 12A4]	FALSE	0.489	142	6.239e-37	Domain of unknown function (DUF4373) [PF14297.9]		REFSEQ hypothetical protein; Xu	Xu	0									1	2	FALSE	F
bin39.contig0092		bin39.contig0092__full-cat_1	25	12417	13643		1	C	K02314	replicative DNA helicase [EC:3.6.4.12]	NP_795382.1	NP_795382.1 putative DNA polymerase III delta prime subunit [Streptococcus phage 315.1]	FALSE	0.279	162	1.466e-41	DnaB-like helicase C terminal domain [PF03796.18]; KaiC [PF06745.16]		sp|P04530|HELIC_BPT4 DnaB-like replicative helicase; XhXr	Xr;Xh	0									1	4	FALSE	VF
bin39.contig0092		bin39.contig0092__full-cat_1	26	14170	14424		1	E													0									2	4	FALSE	F
bin39.contig0092		bin39.contig0092__full-cat_1	27	14442	14699		1	E													0									2	4	FALSE	F
bin39.contig0092		bin39.contig0092__full-cat_1	28	14696	14776		1	E													0									2	5	FALSE	F
bin41.contig0046		bin41.contig0046__0_partial-cat_1	1	1	537		1	E													0									2	5	FALSE	F
bin41.contig0046		bin41.contig0046__0_partial-cat_1	2	738	980		1	E													0									2	4	FALSE	F
bin41.contig0046		bin41.contig0046__0_partial-cat_1	3	984	2321		1	D			YP_009802601.1	YP_009802601.1 terminase [Microbacterium phage Krampus]	FALSE	0.27	101	2.946e-21	Terminase large subunit, T4likevirus-type, N-terminal [PF03237.18]; Terminase RNaseH-like domain [PF17289.5]		sp|Q05219|VG13_BPML5 Gene 13 protein; Xu	Xu	0									0	4	FALSE	F
bin41.contig0046		bin41.contig0046__0_partial-cat_1	4	2537	4267		1	D									Protein of unknown function DUF262 [PF03235.17]; Protein of unknown function (DUF1524) [PF07510.14]				0									2	1	FALSE	F
bin41.contig0046		bin41.contig0046__0_partial-cat_1	5	4511	5659		1	D									Protein of unknown function (DUF935) [PF06074.15]		sp|P44225|VG29_HAEIN Mu-like prophage FluMu protein gp29; Xu	Xu	0									0	2	FALSE	F
bin41.contig0046		bin41.contig0046__0_partial-cat_1	6	5828	6001		1	E													0									2	2	FALSE
bin41.contig0046		bin41.contig0046__0_partial-cat_1	7	6153	6710		1	C	K03824	putative acetyltransferase [EC:2.3.1.-]							Acetyltransferase (GNAT) domain [PF13508.10]; Acetyltransferase (GNAT) family [PF00583.28]; Acetyltransferase (GNAT) domain [PF13673.10]				0									2	2	FALSE
bin41.contig0046		bin41.contig0046__0_partial-cat_1	8	6707	7210		1	E													0									2	2	FALSE
bin41.contig0046		bin41.contig0046__0_partial-cat_1	9	7280	7756		1	E													0									2	2	FALSE
bin41.contig0046		bin41.contig0046__0_partial-cat_1	10	7815	8030		1	E													0									2	2	FALSE
bin41.contig0046		bin41.contig0046__0_partial-cat_1	11	8118	8777		1	E													0									2	2	FALSE
bin41.contig0046		bin41.contig0046__0_partial-cat_1	12	8884	9360		1	E													0									2	2	FALSE
bin41.contig0046		bin41.contig0046__0_partial-cat_1	13	9375	9875		1	E													0									2	2	FALSE
bin41.contig0046		bin41.contig0046__0_partial-cat_1	14	10291	10620		1	D									Mu-like prophage I protein [PF10123.12]				0									2	2	FALSE
bin41.contig0046		bin41.contig0046__0_partial-cat_1	15	10661	10996		-1	D									IstB-like ATP binding protein [PF01695.20]				0									1	2	FALSE
bin41.contig0046		bin41.contig0046__0_partial-cat_1	16	11430	12884		-1	D									Integrase core domain [PF00665.29]		sp|Q45618|TRA6_GEOSE Putative transposase for insertion sequence element IS5376; Xr	Xr	0									2	2	FALSE	V
bin41.contig0046		bin41.contig0046__0_partial-cat_1	17	12881	13297		-1	E													0									2	2	FALSE
bin41.contig0046		bin41.contig0046__0_partial-cat_1	18	13294	13752		-1	E													0									2	2	FALSE
bin41.contig0046		bin41.contig0046__0_partial-cat_1	19	14195	14782		1	E													0									1	2	FALSE
bin41.contig0046		bin41.contig0046__0_partial-cat_1	20	14835	15362		1	E													0									2	2	FALSE
bin41.contig0046		bin41.contig0046__0_partial-cat_1	21	15362	15787		1	E													0									2	2	FALSE
bin41.contig0046		bin41.contig0046__0_partial-cat_1	22	15806	16756		1	E													0									1	4	FALSE
bin41.contig0046		bin41.contig0046__0_partial-cat_1	23	16772	17197		1	E													0									2	4	FALSE	F
bin41.contig0046		bin41.contig0046__0_partial-cat_1	24	17194	17562		1	E													0									2	4	FALSE	F
bin41.contig0046		bin41.contig0046__0_partial-cat_1	25	17564	18139		1	E													0									2	4	FALSE	F
bin41.contig0046		bin41.contig0046__0_partial-cat_1	26	18163	19098		1	E													0									2	4	FALSE	F
bin41.contig0046		bin41.contig0046__0_partial-cat_1	27	19040	19741		1	E													0									2	4	FALSE	F
bin41.contig0046		bin41.contig0046__0_partial-cat_1	28	19731	19970		1	E													0									2	4	FALSE	F
bin41.contig0046		bin41.contig0046__0_partial-cat_1	29	19975	20337		1	E													0									2	4	FALSE	F
bin41.contig0046		bin41.contig0046__0_partial-cat_1	30	20749	22056		1	C	K01805	xylose isomerase [EC:5.3.1.5]											0									2	5	FALSE	MF
bin46.contig0011		bin46.contig0011__full-cat_2	1	3	275		1	D									Transposase IS66 family [PF03050.17]; IS66 C-terminal element [PF13817.9]				0									1	5	TRUE	TF
bin46.contig0011		bin46.contig0011__full-cat_2	2	619	1875		-1	E													0									2	3	FALSE	TF
bin46.contig0011		bin46.contig0011__full-cat_2	3	2039	2359		1	E													0									1	3	FALSE	TF
bin46.contig0011		bin46.contig0011__full-cat_2	4	2356	2571		1	C	K07497	putative transposase											0									1	3	FALSE	TF
bin46.contig0011		bin46.contig0011__full-cat_2	5	2657	2932		1	C	K07497	putative transposase							Integrase core domain [PF00665.29]				0									1	4	FALSE	TF
bin46.contig0011		bin46.contig0011__full-cat_2	6	2929	3060		-1	E													0									2	4	FALSE	TF
bin46.contig0011		bin46.contig0011__full-cat_2	7	3228	3602		-1	E													0									2	4	FALSE	TF
bin46.contig0011		bin46.contig0011__full-cat_2	8	3736	5145		-1	D									Domain of unknown function (DUF4942) [PF13708.9]				0									2	4	FALSE	TF
bin46.contig0011		bin46.contig0011__full-cat_2	9	5215	5301		-1	E													0									2	5	FALSE	TF
bin50.contig0037		bin50.contig0037__full-cat_1	1	2	4177		-1	E			YP_009600187.1	YP_009600187.1 tail tape measure protein [Dinoroseobacter phage vB_DshS-R5C]	FALSE	0.385	256	2.096e-67					0									0	5	FALSE	F
bin50.contig0037		bin50.contig0037__full-cat_1	2	4174	4458		-1	D									Phage related hypothetical protein (DUF1799) [PF08809.14]				0									2	1	FALSE	F
bin50.contig0037		bin50.contig0037__full-cat_1	3	4521	4850		-1	E													0									1	1	FALSE	F
bin50.contig0037		bin50.contig0037__full-cat_1	4	4862	5800		-1	E			YP_004934612.1	YP_004934612.1 hypothetical protein S-CBS1_gp12 [Synechococcus phage S-CBS1]	FALSE	0.417	221	5.223e-63			REFSEQ hypothetical protein; Xu	Xu	0									1	1	FALSE	F
bin50.contig0037		bin50.contig0037__full-cat_1	5	5807	5923		-1	E													0									2	1	FALSE
bin50.contig0037		bin50.contig0037__full-cat_1	6	5920	6327		-1	E													0									1	1	FALSE
bin50.contig0037		bin50.contig0037__full-cat_1	7	6327	6749		-1	D									Bacteriophage Mu, Gp36 [PF07030.15]		sp|Q9T1V9|GPJ_BPMU Gene product J; Xh	Xh	0									1	1	FALSE
bin50.contig0037		bin50.contig0037__full-cat_1	8	6746	6979		-1	E													0									2	1	FALSE
bin50.contig0037		bin50.contig0037__full-cat_1	9	6991	7902		-1	D			YP_009639369.1	YP_009639369.1 structural protein [Salinibacter virus M8CC19]	FALSE	0.248	96	1.314e-20	Mu-like prophage major head subunit gpT [PF10124.12]		sp|Q9T1W1|CAPSD_BPMU Major capsid protein; XhXs	Xs;Xh	0									2	1	FALSE	V
bin50.contig0037		bin50.contig0037__full-cat_1	10	7899	8927		-1	D									Mu-like prophage I protein [PF10123.12]		sp|O05073|VPI_HAEIN Mu-like prophage FluMu I protein; Xh	Xh	0									2	1	FALSE
bin50.contig0037		bin50.contig0037__full-cat_1	11	9045	9281		-1	E													0									2	1	FALSE
bin50.contig0037		bin50.contig0037__full-cat_1	12	9493	9957		-1	D									Phage virion morphogenesis family [PF05069.16]		sp|P36934|VPS_BPP2 Tail completion protein S; Xu	Xu	0									0	1	FALSE
bin50.contig0037		bin50.contig0037__full-cat_1	13	10071	11261		-1	D			YP_024703.1	YP_024703.1 minor capsid protein [Burkholderia phage BcepMu]	FALSE	0.4	132	1.482e-31	Phage Mu protein F like protein [PF04233.17]; phage-Barnase-EndoU-ColicinE5/D-RelE like nuclease2 [PF18810.4]		sp|P44226|VPF_HAEIN Mu-like prophage FluMu F protein; Xu	Xu	0									0	1	FALSE
bin50.contig0037		bin50.contig0037__full-cat_1	14	11254	12816		-1	D			YP_009639364.1	YP_009639364.1 structural protein [Salinibacter virus M8CC19]	FALSE	0.188	74	1.087e-12	Protein of unknown function (DUF935) [PF06074.15]		sp|P44225|VG29_HAEIN Mu-like prophage FluMu protein gp29; Xu	Xu	0									2	1	FALSE
bin50.contig0037		bin50.contig0037__full-cat_1	15	12810	14363		-1	E			YP_024701.1	YP_024701.1 gp28 [Burkholderia phage BcepMu]	TRUE	0.575	520	2.315e-162			sp|Q05219|VG13_BPML5 Gene 13 protein; Xu	Xu	0									0	2	FALSE
bin50.contig0037		bin50.contig0037__full-cat_1	16	14461	15009		-1	D			YP_024700.1	YP_024700.1 DUF3486 family protein [Burkholderia phage BcepMu]	FALSE	0.323	93	6.198e-21	Bacteriophage Mu, Gp27 [PF11985.11]				0									2	2	FALSE
bin50.contig0037		bin50.contig0037__full-cat_1	17	15013	15312		-1	E											sp|Q9T1W8|GP26_BPMU Uncharacterized protein gp26; Xh	Xh	0									1	2	FALSE
bin50.contig0037		bin50.contig0037__full-cat_1	18	15312	15686		-1	D									Protein of unknown function (DUF2730) [PF10805.11]				0									2	2	FALSE
bin50.contig0037		bin50.contig0037__full-cat_1	19	15676	15906		-1	C	K06204	DnaK suppressor protein							Prokaryotic dksA/traR C4-type zinc finger [PF01258.20]				0									2	2	FALSE
bin50.contig0037		bin50.contig0037__full-cat_1	20	15857	16165		-1	E													0									2	2	FALSE
bin50.contig0037		bin50.contig0037__full-cat_1	21	16162	16551		-1	E													0									2	2	FALSE
bin50.contig0037		bin50.contig0037__full-cat_1	22	16542	17180		-1	D			YP_024695.1	YP_024695.1 transglycosylase SLT domain-containing protein [Burkholderia phage BcepMu]	FALSE	0.465	179	5.528e-50	Transglycosylase SLT domain [PF01464.23]	GH23 lysozyme type G (EC 3.2.1.17); peptidoglycan lyase (EC 4.2.2.n1) also known in the literature as peptidoglycan lytic transglycosylase; chitinase (EC 3.2.1.14) [GH23]	REFSEQ endolysin; Xu	Xu	0									1	2	FALSE	A
bin50.contig0037		bin50.contig0037__full-cat_1	23	17182	17484		-1	D			YP_024694.1	YP_024694.1 putative holin [Burkholderia phage BcepMu]	FALSE	0.336	60	6.465e-11	Putative 2/3 transmembrane domain holin [PF13272.9]		REFSEQ holin; Xu	Xu	0									2	2	FALSE
bin50.contig0037		bin50.contig0037__full-cat_1	24	17627	17815		-1	E													0									2	2	FALSE
bin50.contig0037		bin50.contig0037__full-cat_1	25	17850	18422		-1	E													0									2	2	FALSE
bin50.contig0037		bin50.contig0037__full-cat_1	26	18484	18879		-1	D									Mor transcription activator family [PF08765.14]		REFSEQ hypothetical protein; Xu	Xu	0									1	2	FALSE	F
bin50.contig0037		bin50.contig0037__full-cat_1	27	18882	19385		-1	E											sp|P44215|Y1489_HAEIN Uncharacterized protein HI_1489; Xu	Xu	1									1	2	FALSE	F
bin50.contig0037		bin50.contig0037__full-cat_1	28	19382	19972		-1	D									Bacteriophage Mu, GemA protein [PF06252.15]		sp|P24796|GEMA_BPD10 GemA protein; XhXp	Xp;Xh	0									1	2	FALSE	F
bin50.contig0037		bin50.contig0037__full-cat_1	29	19969	20415		-1	E													0									2	2	FALSE	F
bin50.contig0037		bin50.contig0037__full-cat_1	30	20412	20612		-1	E													0									2	2	FALSE	F
bin50.contig0037		bin50.contig0037__full-cat_1	31	20687	20926		-1	E													0									2	2	FALSE	F
bin50.contig0037		bin50.contig0037__full-cat_1	32	20984	21154		-1	E													0									2	2	FALSE	F
bin50.contig0037		bin50.contig0037__full-cat_1	33	21164	21781		-1	D			YP_024678.1	YP_024678.1 DUF3164 family protein [Burkholderia phage BcepMu]	FALSE	0.56	210	6.673e-61	Protein of unknown function (DUF3164) [PF11363.11]		REFSEQ DUF3164 family protein; Xu	Xu	0									1	2	FALSE	F
bin50.contig0037		bin50.contig0037__full-cat_1	34	21789	22139		-1	E													0									2	2	FALSE	F
bin50.contig0037		bin50.contig0037__full-cat_1	35	22143	22508		-1	E											REFSEQ hypothetical protein; Xu	Xu	0									1	2	FALSE	F
bin50.contig0037		bin50.contig0037__full-cat_1	36	22508	23137		-1	E											REFSEQ hypothetical protein; Xu	Xu	0									1	2	FALSE	F
bin50.contig0037		bin50.contig0037__full-cat_1	37	23140	23682		-1	D									AAA domain [PF13401.9]		sp|P03763|TARGB_BPMU ATP-dependent target DNA activator B; XhXr	Xr;Xh	0									1	5	FALSE	VF
bin52.contig0118		bin52.contig0118__full-cat_2	1	1	312		-1	E													0									2	5	FALSE	F
bin52.contig0118		bin52.contig0118__full-cat_2	2	527	1123		-1	E													0									2	4	FALSE	F
bin52.contig0118		bin52.contig0118__full-cat_2	3	1628	1894		1	E													0									1	4	FALSE	F
bin52.contig0118		bin52.contig0118__full-cat_2	4	2147	2611		1	C	K03630	DNA repair protein RadC							RadC-like JAB domain [PF04002.18]				0									1	3	FALSE	F
bin52.contig0118		bin52.contig0118__full-cat_2	5	2992	3597		1	E													0									2	3	FALSE	F
bin52.contig0118		bin52.contig0118__full-cat_2	6	3688	4293		1	E													0									2	3	FALSE	F
bin52.contig0118		bin52.contig0118__full-cat_2	7	4327	4758		1	E													0									2	3	FALSE	F
bin52.contig0118		bin52.contig0118__full-cat_2	8	4751	6013		1	D									Family of unknown function (DUF6575) [PF20215.1]				0									2	3	FALSE	F
bin52.contig0118		bin52.contig0118__full-cat_2	9	6200	6385		-1	E													0									2	3	FALSE	F
bin52.contig0118		bin52.contig0118__full-cat_2	10	6464	7096		-1	E											REFSEQ hypothetical protein; Xu	Xu	0									1	3	FALSE	F
bin52.contig0118		bin52.contig0118__full-cat_2	11	7334	7495		-1	E													0									2	3	FALSE	F
bin52.contig0118		bin52.contig0118__full-cat_2	12	7545	7976		-1	E													0									1	4	FALSE	F
bin52.contig0118		bin52.contig0118__full-cat_2	13	7973	8353		-1	E													0									2	4	FALSE	F
bin52.contig0118		bin52.contig0118__full-cat_2	14	8350	8574		-1	E													0									2	4	FALSE	F
bin52.contig0118		bin52.contig0118__full-cat_2	15	8571	8813		-1	E													0									2	4	FALSE	F
bin52.contig0118		bin52.contig0118__full-cat_2	16	8827	9063		-1	E													0									2	5	FALSE	F
bin56.contig0118		bin56.contig0118__full-cat_2	1	139	492		-1	E											REFSEQ hypothetical protein; Xu	Xu	0									1	5	FALSE	F
bin56.contig0118		bin56.contig0118__full-cat_2	2	581	1033		1	E													0									2	3	FALSE	F
bin56.contig0118		bin56.contig0118__full-cat_2	3	1030	1413		1	E													0									2	3	FALSE	F
bin56.contig0118		bin56.contig0118__full-cat_2	4	1410	2675		1	D			NP_510885.1	NP_510885.1 replication protein [Escherichia virus M13]	FALSE	0.397	256	4.058e-73	Phage replication protein CRI [PF05144.17]; Phage X family [PF05155.18]		sp|P03660|REP_BPIKE Replication-associated protein G2P; Xr	Xr	0									1	3	FALSE	VF
bin56.contig0118		bin56.contig0118__full-cat_2	5	2687	3046		1	D									Putative Gamma DNA binding protein G5P [PF17426.5]				0									2	3	FALSE	F
bin56.contig0118		bin56.contig0118__full-cat_2	6	3122	3241		1	E													0									2	3	FALSE	F
bin56.contig0118		bin56.contig0118__full-cat_2	7	3377	3586		1	D									Phage major coat protein, Gp8 [PF19199.3]				0									1	3	FALSE	F
bin56.contig0118		bin56.contig0118__full-cat_2	8	3604	4920		1	E													0									2	3	FALSE	F
bin56.contig0118		bin56.contig0118__full-cat_2	9	4920	5300		1	E													0									2	3	FALSE	F
bin56.contig0118		bin56.contig0118__full-cat_2	10	5303	6505		1	D			NP_047371.1	NP_047371.1 putative maturation protein [Vibrio phage fs2]	FALSE	0.533	241	2.691e-68	Zonular occludens toxin (Zot) [PF05707.15]		sp|P03655|G1P_BPFD Gene 1 protein; XhXp	Xp;Xh	0									1	4	FALSE	F
bin56.contig0118		bin56.contig0118__full-cat_2	11	6789	6950		-1	E													0									2	5	FALSE	F
bin57.contig0001		bin57.contig0001__full-cat_1	1	17	265		-1	E													0									2	5	FALSE	F
bin57.contig0001		bin57.contig0001__full-cat_1	2	262	651		-1	E													0									2	4	FALSE	F
bin57.contig0001		bin57.contig0001__full-cat_1	3	648	968		-1	E													0									2	4	FALSE	F
bin57.contig0001		bin57.contig0001__full-cat_1	4	961	1230		-1	E											REFSEQ hypothetical protein; Xu	Xu	0									1	4	FALSE	F
bin57.contig0001		bin57.contig0001__full-cat_1	5	1227	1634		-1	E													0									2	2	FALSE	F
bin57.contig0001		bin57.contig0001__full-cat_1	6	1631	1873		-1	E													0									2	2	FALSE	F
bin57.contig0001		bin57.contig0001__full-cat_1	7	1870	2706		-1	D			YP_009016183.1	YP_009016183.1 PAPS reductase [Rhodococcus phage ReqiPine5]	FALSE	0.385	159	3.997e-42	Phosphoadenosine phosphosulfate reductase family [PF01507.22]		sp|P03766|Y290_LAMBD Uncharacterized nin region protein ORF290; Xu	Xu	0									1	2	FALSE	F
bin57.contig0001		bin57.contig0001__full-cat_1	8	2693	3472		-1	D			YP_009196982.1	YP_009196982.1 tRNA methyltransferase [Bacillus phage Stills]	FALSE	0.394	199	2.114e-56	Phosphoadenosine phosphosulfate reductase family [PF01507.22]		sp|P03766|Y290_LAMBD Uncharacterized nin region protein ORF290; Xu	Xu	0									1	2	FALSE	F
bin57.contig0001		bin57.contig0001__full-cat_1	9	3482	3646		-1	E													0									2	2	FALSE	F
bin57.contig0001		bin57.contig0001__full-cat_1	10	3636	4079		-1	D			YP_009217978.1	YP_009217978.1 hypothetical protein AVT91_p50 [Streptomyces phage phiSAJS1]	FALSE	0.377	72	2.148e-14	MazG nucleotide pyrophosphohydrolase domain [PF03819.20]		sp|Q05247|VG37_BPML5 Gene 37 protein; Xu	Xu	0									1	2	FALSE	F
bin57.contig0001		bin57.contig0001__full-cat_1	11	4063	4260		-1	E													0									2	2	FALSE	F
bin57.contig0001		bin57.contig0001__full-cat_1	12	4271	4576		-1	E													0									2	2	FALSE	F
bin57.contig0001		bin57.contig0001__full-cat_1	13	4569	4751		-1	E													0									2	2	FALSE	F
bin57.contig0001		bin57.contig0001__full-cat_1	14	4748	5302		-1	E													0									2	2	FALSE	F
bin57.contig0001		bin57.contig0001__full-cat_1	15	5251	5910		-1	E													0									1	2	FALSE
bin57.contig0001		bin57.contig0001__full-cat_1	16	5907	6506		-1	E													0									2	2	FALSE
bin57.contig0001		bin57.contig0001__full-cat_1	17	6506	7333		-1	D			YP_009909534.1	YP_009909534.1 RecT annealase [Escherichia virus Lambda_1H12]	FALSE	0.474	231	5.045e-67	RecT family [PF03837.17]		sp|P03698|VBET_LAMBD Recombination protein bet; Xr	Xr	0									1	2	FALSE	V
bin57.contig0001		bin57.contig0001__full-cat_1	18	7473	7658		-1	E													0									2	2	FALSE
bin57.contig0001		bin57.contig0001__full-cat_1	19	7709	8089		-1	E													0									2	2	FALSE
bin57.contig0001		bin57.contig0001__full-cat_1	20	8089	8307		-1	E													0									2	2	FALSE
bin57.contig0001		bin57.contig0001__full-cat_1	21	8309	8821		-1	E													0									2	2	FALSE
bin57.contig0001		bin57.contig0001__full-cat_1	22	8823	9248		-1	E													0									2	2	FALSE
bin57.contig0001		bin57.contig0001__full-cat_1	23	9245	9790		-1	E													0									2	2	FALSE
bin57.contig0001		bin57.contig0001__full-cat_1	24	9787	10251		-1	E													0									2	2	FALSE
bin57.contig0001		bin57.contig0001__full-cat_1	25	10252	12897		-1	D									Neurobeachin beta propeller domain [PF20426.1]				0									1	2	FALSE
bin57.contig0001		bin57.contig0001__full-cat_1	26	12898	24309		-1	D									ADP-Ribosyltransferase in polyvalent proteins [PF18760.4]				0									1	2	FALSE
bin57.contig0001		bin57.contig0001__full-cat_1	27	24306	26270		-1	E													0									2	2	FALSE
bin57.contig0001		bin57.contig0001__full-cat_1	28	26280	27173		-1	E													0									2	2	FALSE
bin57.contig0001		bin57.contig0001__full-cat_1	29	27164	27619		-1	E													0									1	2	FALSE
bin57.contig0001		bin57.contig0001__full-cat_1	30	27616	29400		-1	E													0									0	2	FALSE
bin57.contig0001		bin57.contig0001__full-cat_1	31	29400	29966		-1	E													0									0	1	FALSE
bin57.contig0001		bin57.contig0001__full-cat_1	32	29973	30146		-1	E													0									2	1	FALSE
bin57.contig0001		bin57.contig0001__full-cat_1	33	30195	30557		-1	E													0									1	1	FALSE
bin57.contig0001		bin57.contig0001__full-cat_1	34	30571	31545		-1	E			YP_007237183.1	YP_007237183.1 putative major capsid protein [Pseudomonas phage AF]	FALSE	0.32	163	7.879e-43			REFSEQ major capsid protein; Xu	Xu	0									0	1	FALSE
bin57.contig0001		bin57.contig0001__full-cat_1	35	31549	32334		-1	E			YP_007517705.1	YP_007517705.1 hypothetical protein I900_gp07 [Pelagibacter phage HTVC010P]	FALSE	0.256	66	3.372e-11			REFSEQ hypothetical protein; Xu	Xu	0									1	1	FALSE
bin57.contig0001		bin57.contig0001__full-cat_1	36	32327	32638		-1	E													0									2	1	FALSE
bin57.contig0001		bin57.contig0001__full-cat_1	37	32635	34302		-1	D			YP_007517703.1	YP_007517703.1 head-tail connector protein [Pelagibacter phage HTVC010P]	FALSE	0.387	345	1.195e-101	Bacteriophage head to tail connecting protein [PF12236.11]		sp|P03728|PORTL_BPT7 Portal protein; XpXrXs	Xr;Xp;Xs	0									0	1	FALSE	V
bin57.contig0001		bin57.contig0001__full-cat_1	38	34307	35122		-1	E													0									2	1	FALSE
bin57.contig0001		bin57.contig0001__full-cat_1	39	35292	35717		-1	E													0									2	1	FALSE
bin57.contig0001		bin57.contig0001__full-cat_1	40	35714	35902		-1	E													0									2	1	FALSE
bin57.contig0001		bin57.contig0001__full-cat_1	41	35899	36027		-1	E													0									2	1	FALSE
bin57.contig0001		bin57.contig0001__full-cat_1	42	35987	36226		-1	E													0									2	1	FALSE
bin57.contig0001		bin57.contig0001__full-cat_1	43	36223	36465		-1	E													0									2	1	FALSE
bin57.contig0001		bin57.contig0001__full-cat_1	44	36530	36742		-1	E													0									2	1	FALSE	F
bin57.contig0001		bin57.contig0001__full-cat_1	45	36810	37271		-1	D									C-5 cytosine-specific DNA methylase [PF00145.20]				0									1	1	FALSE	F
bin57.contig0001		bin57.contig0001__full-cat_1	46	37323	38000		-1	E													0									1	1	FALSE	F
bin57.contig0001		bin57.contig0001__full-cat_1	47	37997	38881		-1	D			YP_008059213.1	YP_008059213.1 terminase large subunit [Halovirus HGTV-1]	FALSE	0.349	99	9.732e-22	Terminase large subunit, T4likevirus-type, N-terminal [PF03237.18]		sp|P25479|VPP_BPP2 Terminase, ATPase subunit; XhXr	Xr;Xh	0									0	1	FALSE	VF
bin57.contig0001		bin57.contig0001__full-cat_1	48	38844	39542		-1	E													0									2	1	FALSE	F
bin57.contig0001		bin57.contig0001__full-cat_1	49	39539	39928		-1	E			YP_009151678.1	YP_009151678.1 homing endonuclease [Bacillus phage Moonbeam]	FALSE	0.605	76	6.638e-16					1									0	2	FALSE	F
bin57.contig0001		bin57.contig0001__full-cat_1	50	39942	40316		-1	E													0									2	2	FALSE	F
bin57.contig0001		bin57.contig0001__full-cat_1	51	40297	41034		-1	D									Bacteriophage replication protein O [PF04492.16]				0									1	4	FALSE	F
bin57.contig0001		bin57.contig0001__full-cat_1	52	40994	41239		-1	E													0									2	4	FALSE	F
bin57.contig0001		bin57.contig0001__full-cat_1	53	41249	41470		-1	E													0									2	4	FALSE	F
bin57.contig0001		bin57.contig0001__full-cat_1	54	41467	41577		-1	E													0										5	FALSE	F
unbinned.contig0429		unbinned.contig0429__full-cat_1	1	2	3727		-1	D			YP_008130219.1	YP_008130219.1 tail tape measure protein [Vibrio phage pYD38-B]	FALSE	0.323	269	1.668e-71	Prophage tail length tape measure protein [PF06791.16]		REFSEQ tape measure; Xu	Xu	0									0	5	FALSE	F
unbinned.contig0429		unbinned.contig0429__full-cat_1	2	3727	3945		-1	D									Phage related hypothetical protein (DUF1799) [PF08809.14]				0									2	1	FALSE	F
unbinned.contig0429		unbinned.contig0429__full-cat_1	3	4080	4403		-1	E													0									1	1	FALSE	F
unbinned.contig0429		unbinned.contig0429__full-cat_1	4	4417	5355		-1	E			YP_004934612.1	YP_004934612.1 hypothetical protein S-CBS1_gp12 [Synechococcus phage S-CBS1]	FALSE	0.404	214	1.977e-60			REFSEQ hypothetical protein; Xu	Xu	0									1	1	FALSE	F
unbinned.contig0429		unbinned.contig0429__full-cat_1	5	5359	5484		-1	E													0									2	1	FALSE
unbinned.contig0429		unbinned.contig0429__full-cat_1	6	5481	5894		-1	E													0									2	1	FALSE
unbinned.contig0429		unbinned.contig0429__full-cat_1	7	5894	6316		-1	D									Bacteriophage Mu, Gp36 [PF07030.15]		sp|Q9T1V9|GPJ_BPMU Gene product J; Xh	Xh	0									1	1	FALSE
unbinned.contig0429		unbinned.contig0429__full-cat_1	8	6678	7589		-1	D			YP_009639369.1	YP_009639369.1 structural protein [Salinibacter virus M8CC19]	FALSE	0.251	99	1.594e-21	Mu-like prophage major head subunit gpT [PF10124.12]		sp|Q9T1W1|CAPSD_BPMU Major capsid protein; XhXs	Xs;Xh	0									2	1	FALSE	V
unbinned.contig0429		unbinned.contig0429__full-cat_1	9	7586	8620		-1	D									Mu-like prophage I protein [PF10123.12]		sp|O05073|VPI_HAEIN Mu-like prophage FluMu I protein; Xh	Xh	0									2	1	FALSE
unbinned.contig0429		unbinned.contig0429__full-cat_1	10	8852	9319		-1	D									Phage virion morphogenesis family [PF05069.16]		sp|P36934|VPS_BPP2 Tail completion protein S; Xu	Xu	0									0	1	FALSE
unbinned.contig0429		unbinned.contig0429__full-cat_1	11	9430	10623		-1	D			YP_024703.1	YP_024703.1 minor capsid protein [Burkholderia phage BcepMu]	FALSE	0.326	133	4.544e-32	Phage Mu protein F like protein [PF04233.17]; phage-Barnase-EndoU-ColicinE5/D-RelE like nuclease2 [PF18810.4]		sp|P44226|VPF_HAEIN Mu-like prophage FluMu F protein; Xu	Xu	0									0	1	FALSE
unbinned.contig0429		unbinned.contig0429__full-cat_1	12	10613	12166		-1	D			YP_009639559.1	YP_009639559.1 structural protein [Salinibacter virus M31CR41-2]	FALSE	0.248	75	6.14e-13	Protein of unknown function (DUF935) [PF06074.15]		sp|P44225|VG29_HAEIN Mu-like prophage FluMu protein gp29; Xu	Xu	0									2	1	FALSE
unbinned.contig0429		unbinned.contig0429__full-cat_1	13	12160	13722		-1	E			YP_024701.1	YP_024701.1 gp28 [Burkholderia phage BcepMu]	TRUE	0.566	523	2.128e-163			sp|Q05219|VG13_BPML5 Gene 13 protein; Xu	Xu	0									0	2	FALSE
unbinned.contig0429		unbinned.contig0429__full-cat_1	14	13719	13820		-1	E													0									2	2	FALSE
unbinned.contig0429		unbinned.contig0429__full-cat_1	15	13820	14368		-1	D			YP_024700.1	YP_024700.1 DUF3486 family protein [Burkholderia phage BcepMu]	FALSE	0.318	91	4.026e-20	Bacteriophage Mu, Gp27 [PF11985.11]				0									2	2	FALSE
unbinned.contig0429		unbinned.contig0429__full-cat_1	16	14372	14671		-1	E											sp|Q9T1W8|GP26_BPMU Uncharacterized protein gp26; Xh	Xh	0									1	2	FALSE
unbinned.contig0429		unbinned.contig0429__full-cat_1	17	14668	15045		-1	D									Protein of unknown function (DUF2730) [PF10805.11]				0									2	2	FALSE
unbinned.contig0429		unbinned.contig0429__full-cat_1	18	15035	15259		-1	C	K06204	DnaK suppressor protein							Prokaryotic dksA/traR C4-type zinc finger [PF01258.20]				0									1	2	FALSE
unbinned.contig0429		unbinned.contig0429__full-cat_1	19	15216	15509		-1	E													0									2	2	FALSE
unbinned.contig0429		unbinned.contig0429__full-cat_1	20	15506	15895		-1	E													0									2	2	FALSE
unbinned.contig0429		unbinned.contig0429__full-cat_1	21	15886	16524		-1	D			YP_024695.1	YP_024695.1 transglycosylase SLT domain-containing protein [Burkholderia phage BcepMu]	FALSE	0.486	173	4.496e-48	Transglycosylase SLT domain [PF01464.23]	GH23 lysozyme type G (EC 3.2.1.17); peptidoglycan lyase (EC 4.2.2.n1) also known in the literature as peptidoglycan lytic transglycosylase; chitinase (EC 3.2.1.14) [GH23]	REFSEQ endolysin; Xu	Xu	0									1	2	FALSE	A
unbinned.contig0429		unbinned.contig0429__full-cat_1	22	16527	16838		-1	D									Putative 2/3 transmembrane domain holin [PF13272.9]		REFSEQ holin; Xu	Xu	0									2	2	FALSE
unbinned.contig0429		unbinned.contig0429__full-cat_1	23	16975	17181		-1	E													0									2	2	FALSE
unbinned.contig0429		unbinned.contig0429__full-cat_1	24	17336	17722		-1	D									Mor transcription activator family [PF08765.14]		REFSEQ hypothetical protein; Xu	Xu	0									2	2	FALSE	F
unbinned.contig0429		unbinned.contig0429__full-cat_1	25	17722	18222		-1	E											sp|P44215|Y1489_HAEIN Uncharacterized protein HI_1489; Xu	Xu	1									1	2	FALSE	F
unbinned.contig0429		unbinned.contig0429__full-cat_1	26	18219	18812		-1	D									Bacteriophage Mu, GemA protein [PF06252.15]		sp|P24796|GEMA_BPD10 GemA protein; XhXp	Xp;Xh	0									1	2	FALSE	F
unbinned.contig0429		unbinned.contig0429__full-cat_1	27	18809	19216		-1	E													0									2	2	FALSE	F
unbinned.contig0429		unbinned.contig0429__full-cat_1	28	19234	19854		-1	D			YP_024678.1	YP_024678.1 DUF3164 family protein [Burkholderia phage BcepMu]	FALSE	0.483	178	8.124e-50	Protein of unknown function (DUF3164) [PF11363.11]		REFSEQ DUF3164 family protein; Xu	Xu	0									1	2	FALSE	F
unbinned.contig0429		unbinned.contig0429__full-cat_1	29	19866	20084		-1	E													0									2	2	FALSE	F
unbinned.contig0429		unbinned.contig0429__full-cat_1	30	20085	20465		-1	E													0									2	2	FALSE	F
unbinned.contig0429		unbinned.contig0429__full-cat_1	31	20462	20785		-1	E													0									2	2	FALSE	F
unbinned.contig0429		unbinned.contig0429__full-cat_1	32	20782	21141		-1	E											REFSEQ hypothetical protein; Xu	Xu	0									1	2	FALSE	F
unbinned.contig0429		unbinned.contig0429__full-cat_1	33	21141	21764		-1	E											REFSEQ hypothetical protein; Xu	Xu	0									1	2	FALSE	F
unbinned.contig0429		unbinned.contig0429__full-cat_1	34	21767	22309		-1	D									AAA domain [PF13401.9]		sp|P03763|TARGB_BPMU ATP-dependent target DNA activator B; XhXr	Xr;Xh	0									1	5	FALSE	VF
unbinned.contig10039		unbinned.contig10039__full-cat_2	1	45	1667		-1	C	K06400	site-specific DNA recombinase	YP_009950938.1	YP_009950938.1 serine integrase [Mycobacterium phage Rando14]	FALSE	0.217	98	4.326e-20	Resolvase, N terminal domain [PF00239.24]; Recombinase [PF07508.16]		sp|P03014|PINE_ECOLI Serine recombinase PinE; Xr	Xr	0									1	5	FALSE	VF
unbinned.contig10039		unbinned.contig10039__full-cat_2	2	1678	1821		-1	E													0									2	3	FALSE	F
unbinned.contig10039		unbinned.contig10039__full-cat_2	3	1821	2378		-1	D			YP_009600215.1	YP_009600215.1 hypothetical protein FDH38_gp091 [Dinoroseobacter phage vB_DshS-R5C]	FALSE	0.328	74	2.038e-14	dATP/dGTP pyrophosphohydrolase [PF04447.15]		REFSEQ hypothetical protein; Xu	Xu	0									1	3	FALSE	F
unbinned.contig10039		unbinned.contig10039__full-cat_2	4	2371	2577		-1	E											REFSEQ hypothetical protein; Xu	Xu	0									1	3	FALSE	F
unbinned.contig10039		unbinned.contig10039__full-cat_2	5	2574	3191		-1	E			YP_009594473.1	YP_009594473.1 hypothetical protein FDG94_gp062 [Pseudomonas phage SM1]	FALSE	0.496	78	1.193e-15					0									1	3	FALSE	F
unbinned.contig10039		unbinned.contig10039__full-cat_2	6	3221	4021		-1	D			YP_007518365.1	YP_007518365.1 protein of unknown function (DUF2303) [Vibrio phage VvAW1]	FALSE	0.293	119	7.991e-29	Uncharacterized conserved protein (DUF2303) [PF10065.12]		sp|P76513|YFDQ_ECOLI Uncharacterized protein YfdQ; Xu	Xu	0									1	3	FALSE	F
unbinned.contig10039		unbinned.contig10039__full-cat_2	7	4028	4375		-1	E			YP_009909742.1	YP_009909742.1 FIG00638873: hypothetical protein [Escherichia phage 2H10]	FALSE	0.352	60	1.156e-10			sp|P76512|YFDP_ECOLI Uncharacterized protein YfdP; Xu	Xu	0									1	3	FALSE	F
unbinned.contig10039		unbinned.contig10039__full-cat_2	8	4372	4671		-1	E													0									1	3	FALSE	F
unbinned.contig10039		unbinned.contig10039__full-cat_2	9	4674	5048		-1	E													0									2	3	FALSE	F
unbinned.contig10039		unbinned.contig10039__full-cat_2	10	5045	5248		-1	E													0									2	3	FALSE	F
unbinned.contig10039		unbinned.contig10039__full-cat_2	11	5261	5533		-1	E											REFSEQ hypothetical protein; Xu	Xu	0									1	3	FALSE	F
unbinned.contig10039		unbinned.contig10039__full-cat_2	12	5734	6108		-1	C	K23398	activating signal cointegrator 1	YP_009813499.1	YP_009813499.1 putative ASCH domain-containing protein [Dickeya phage vB_DsoM_JA11]	FALSE	0.565	129	1.695e-34			REFSEQ ASCH domain-containing protein; Xu	Xu	0									1	3	FALSE	F
unbinned.contig10039		unbinned.contig10039__full-cat_2	13	6231	6494		-1	E			YP_009020999.1	YP_009020999.1 hypothetical protein DVVG_00015 [Dunaliella viridis virus SI2]	FALSE	0.527	82	7.21e-19					0									1	3	FALSE	F
unbinned.contig10039		unbinned.contig10039__full-cat_2	14	6491	6757		-1	E													0									2	3	FALSE	F
unbinned.contig10039		unbinned.contig10039__full-cat_2	15	6757	7254		-1	D									Domain of unknown function (DUF6378) [PF19905.2]				0									1	3	FALSE	F
unbinned.contig10039		unbinned.contig10039__full-cat_2	16	7265	8110		-1	E													0									2	3	FALSE	F
unbinned.contig10039		unbinned.contig10039__full-cat_2	17	8110	8505		-1	C	K08640	zinc D-Ala-D-Ala carboxypeptidase [EC:3.4.17.14]							Peptidase M15 [PF08291.14]		REFSEQ hypothetical protein; Xu	Xu	0									1	4	FALSE	F
unbinned.contig10039		unbinned.contig10039__full-cat_2	18	8502	8927		-1	E													0									2	4	FALSE	F
unbinned.contig10039		unbinned.contig10039__full-cat_2	19	8924	9151		-1	E													0									2	5	FALSE	F
unbinned.contig103993		unbinned.contig103993__full-cat_2	1	2	169		-1	E													0									2	5	FALSE	F
unbinned.contig103993		unbinned.contig103993__full-cat_2	2	211	537		-1	E													0									2	4	FALSE	F
unbinned.contig103993		unbinned.contig103993__full-cat_2	3	723	1838		1	E			YP_009323087.1	YP_009323087.1 recombination endonuclease subunit [Synechococcus phage S-CAM7]	FALSE	0.251	110	9.697e-25					0									1	4	FALSE	F
unbinned.contig103993		unbinned.contig103993__full-cat_2	4	1863	2237		1	E													0									2	3	FALSE	F
unbinned.contig103993		unbinned.contig103993__full-cat_2	5	2245	2532		1	E													0									2	3	FALSE	F
unbinned.contig103993		unbinned.contig103993__full-cat_2	6	2545	3636		1	D									Insulinase (Peptidase family M16) [PF00675.23]; Peptidase M16 inactive domain [PF05193.24]				0	MER0920731	M16B	MER0920731 - subfamily M16B unassigned peptidases (Thermotoga sp. Mc24) [M16.UPB]#M16B#{peptidase unit: 7-318}~source A0A0A6QHD6~	FALSE	0.228	87	1.514e-16		1	3	FALSE	PF
unbinned.contig103993		unbinned.contig103993__full-cat_2	7	3637	4815		1	E													0									1	3	FALSE	F
unbinned.contig103993		unbinned.contig103993__full-cat_2	8	4793	5074		1	E													0									2	3	FALSE	F
unbinned.contig103993		unbinned.contig103993__full-cat_2	9	5137	6129		1	D			YP_009904093.1	YP_009904093.1 putative RNA ligase [Burkholderia phage BcepSaruman]	FALSE	0.347	207	5.521e-58	RNA ligase [PF09414.13]		sp|P32277|RLIG2_BPT4 RNA ligase 2; Xh	Xh	0									1	3	FALSE
unbinned.contig103993		unbinned.contig103993__full-cat_2	10	6129	6962		1	E													0									2	3	FALSE
unbinned.contig103993		unbinned.contig103993__full-cat_2	11	6959	7621		1	E											REFSEQ hypothetical protein; Xu	Xu	1									1	3	FALSE
unbinned.contig103993		unbinned.contig103993__full-cat_2	12	7648	8325		1	E													0									2	3	FALSE
unbinned.contig103993		unbinned.contig103993__full-cat_2	13	8361	8864		1	E													0									2	3	FALSE
unbinned.contig103993		unbinned.contig103993__full-cat_2	14	8929	9108		-1	E													0									2	3	FALSE
unbinned.contig103993		unbinned.contig103993__full-cat_2	15	9095	9931		-1	E			YP_005098358.1	YP_005098358.1 hypothetical protein S-CBS4_gp059 [Synechococcus phage S-CBS4]	FALSE	0.288	118	3.848e-28			REFSEQ hypothetical protein; Xu	Xu	0									1	3	FALSE	F
unbinned.contig103993		unbinned.contig103993__full-cat_2	16	9934	11952		-1	E													0									1	3	FALSE	F
unbinned.contig103993		unbinned.contig103993__full-cat_2	17	11949	12341		-1	E													0									2	3	FALSE	F
unbinned.contig103993		unbinned.contig103993__full-cat_2	18	12439	13266		1	C	K03497	ParB family transcriptional regulator, chromosome partitioning protein	YP_007006484.1	YP_007006484.1 hypothetical protein F406_gp089 [Agrobacterium phage 7-7-1]	FALSE	0.355	138	6.961e-35	ParB/Sulfiredoxin domain [PF02195.21]; KorB domain [PF08535.13]		REFSEQ hypothetical protein; Xu	Xu	0									1	3	FALSE	F
unbinned.contig103993		unbinned.contig103993__full-cat_2	19	13319	13555		-1	E													0									2	3	FALSE	F
unbinned.contig103993		unbinned.contig103993__full-cat_2	20	13646	14671		1	C	K07074	uncharacterized protein	YP_006383210.1	YP_006383210.1 putative nucleotidyltransferase [Cronobacter phage CR3]	FALSE	0.26	124	1.922e-29	RNA repair pathway DNA polymerase beta family [PF10127.12]		sp|P39242|Y05G_BPT4 Uncharacterized 38.9 kDa protein in nrdC-mobD intergenic region; Xu	Xu	0									1	4	FALSE	F
unbinned.contig103993		unbinned.contig103993__full-cat_2	21	14695	14838		1	E													0									2	5	FALSE	F
unbinned.contig111937		unbinned.contig111937__full-cat_1	1	3	257		1	D									Phage integrase family [PF00589.25]				0									1	5	FALSE	F
unbinned.contig111937		unbinned.contig111937__full-cat_1	2	347	694		1	E													0									2	2	FALSE	F
unbinned.contig111937		unbinned.contig111937__full-cat_1	3	715	7488		-1	E													0									2	2	FALSE	F
unbinned.contig111937		unbinned.contig111937__full-cat_1	4	7478	7672		-1	E													0									2	2	FALSE
unbinned.contig111937		unbinned.contig111937__full-cat_1	5	7678	8394		-1	D			YP_004934283.1	YP_004934283.1 PhoH-like phosphate starvation-inducible protein [Yersinia phage phiR1-37]	FALSE	0.318	116	5.561e-28	PhoH-like protein [PF02562.19]; AAA domain [PF13245.9]		sp|O07635|YLAK_BACSU Uncharacterized protein YlaK; Xh	Xh	0									1	2	FALSE	MK
unbinned.contig111937		unbinned.contig111937__full-cat_1	6	8554	9465		1	E													0									2	2	FALSE
unbinned.contig111937		unbinned.contig111937__full-cat_1	7	9477	9692		1	E													0									2	2	FALSE
unbinned.contig111937		unbinned.contig111937__full-cat_1	8	9703	10011		1	E													0									2	2	FALSE
unbinned.contig111937		unbinned.contig111937__full-cat_1	9	10142	10285		1	E													0									2	2	FALSE
unbinned.contig111937		unbinned.contig111937__full-cat_1	10	10288	10527		-1	E													0									2	2	FALSE
unbinned.contig111937		unbinned.contig111937__full-cat_1	11	10490	11647		-1	D			YP_009173434.1	YP_009173434.1 Multiple type acyltransferase domains containing protein [Chrysochromulina ericina virus]	FALSE	0.27	110	1.647e-24	Glycosyl transferase family 2 [PF00535.29]; Glycosyl transferase family 2 [PF13704.9]		REFSEQ putative glycosyl transferase; Xu	Xu	0									1	2	FALSE
unbinned.contig111937		unbinned.contig111937__full-cat_1	12	11715	11897		1	E													0									2	2	FALSE
unbinned.contig111937		unbinned.contig111937__full-cat_1	13	11959	12174		1	E													0									2	2	FALSE
unbinned.contig111937		unbinned.contig111937__full-cat_1	14	12410	13258		1	E													0									2	2	FALSE
unbinned.contig111937		unbinned.contig111937__full-cat_1	15	13276	15732		1	C	K01992	ABC-2 type transport system permease protein											0									2	2	FALSE	MF
unbinned.contig111937		unbinned.contig111937__full-cat_1	16	15742	16959		-1	E			YP_007010904.1	YP_007010904.1 hypothetical protein F484_gp215 [Aeromonas phage Aes508]	FALSE	0.287	94	3.573e-19			sp|P39261|Y05F_BPT4 Uncharacterized 36.7 kDa protein in nrdC-mobD intergenic region; Xu	Xu	0									1	2	FALSE	F
unbinned.contig111937		unbinned.contig111937__full-cat_1	17	16946	17242		-1	E													0									2	2	FALSE	F
unbinned.contig111937		unbinned.contig111937__full-cat_1	18	17314	17832		1	D			YP_006908212.1	YP_006908212.1 head completion protein [Campylobacter phage CP30A]	FALSE	0.394	111	3.317e-27	TnsA-like endonuclease N terminal [PF08722.14]		sp|P15075|HDNUC_BPT4 Head completion nuclease; Xu	Xu	0									0	4	FALSE	F
unbinned.contig111937		unbinned.contig111937__full-cat_1	19	17834	18052		1	E													0									2	4	FALSE	F
unbinned.contig111937		unbinned.contig111937__full-cat_1	20	18156	18572		1	E													0										5	FALSE	F
unbinned.contig111968		unbinned.contig111968__full_1-cat_2	1	49	378		1	E													0									2	5	FALSE	F
unbinned.contig111968		unbinned.contig111968__full_1-cat_2	2	390	707		-1	E													0									2	4	FALSE	F
unbinned.contig111968		unbinned.contig111968__full_1-cat_2	3	748	1203		-1	E													0									1	4	FALSE	F
unbinned.contig111968		unbinned.contig111968__full_1-cat_2	4	1267	1695		-1	E													0									2	3	FALSE	F
unbinned.contig111968		unbinned.contig111968__full_1-cat_2	5	1695	2261		-1	E													0									2	3	FALSE	F
unbinned.contig111968		unbinned.contig111968__full_1-cat_2	6	2558	4405		1	E													0									1	3	FALSE	F
unbinned.contig111968		unbinned.contig111968__full_1-cat_2	7	4407	5078		1	E													0									1	4	FALSE	F
unbinned.contig111968		unbinned.contig111968__full_1-cat_2	8	5087	5347		-1	E													0									2	5	FALSE	F
unbinned.contig120774		unbinned.contig120774__full-cat_2	1	3	95		-1	E													0									2	5	FALSE	F
unbinned.contig120774		unbinned.contig120774__full-cat_2	2	95	619		-1	E													0									2	4	FALSE	F
unbinned.contig120774		unbinned.contig120774__full-cat_2	3	621	971		-1	E													0									1	4	FALSE	F
unbinned.contig120774		unbinned.contig120774__full-cat_2	4	968	1210		-1	E													0									2	3	FALSE	F
unbinned.contig120774		unbinned.contig120774__full-cat_2	5	1207	1416		-1	E													0									2	3	FALSE	F
unbinned.contig120774		unbinned.contig120774__full-cat_2	6	1413	1706		-1	E													0									2	3	FALSE	F
unbinned.contig120774		unbinned.contig120774__full-cat_2	7	1703	2032		-1	E													0									2	3	FALSE	F
unbinned.contig120774		unbinned.contig120774__full-cat_2	8	2029	2994		-1	D									Mu B transposition protein, C terminal [PF09077.14]		sp|P03763|TARGB_BPMU ATP-dependent target DNA activator B; XhXr	Xr;Xh	0									1	3	FALSE	VF
unbinned.contig120774		unbinned.contig120774__full-cat_2	9	3059	3322		-1	E													0									2	3	FALSE	F
unbinned.contig120774		unbinned.contig120774__full-cat_2	10	3322	5373		-1	D									Bacteriophage Mu transposase [PF02914.18]; Mu DNA binding, I gamma subdomain [PF09039.14]; Mu DNA-binding domain [PF02316.19]; Mu transposase, C-terminal [PF09299.14]		sp|P16942|T629_SHISO Transposase for insertion sequence element IS629; Xr	Xr	0									1	3	FALSE	VF
unbinned.contig120774		unbinned.contig120774__full-cat_2	11	5373	5807		-1	E											REFSEQ hypothetical protein; Xu	Xu	0									1	4	FALSE	F
unbinned.contig120774		unbinned.contig120774__full-cat_2	12	5807	6169		-1	C	K07724	Ner family transcriptional regulator							Winged helix-turn-helix DNA-binding [PF13693.9]				0									2	4	FALSE	F
unbinned.contig120774		unbinned.contig120774__full-cat_2	13	6277	6756		1	D									Bacteriophage CI repressor helix-turn-helix domain [PF07022.16]; Helix-turn-helix [PF01381.25]				0									2	4	FALSE	F
unbinned.contig120774		unbinned.contig120774__full-cat_2	14	7026	7271		1	E													0									2	5	FALSE	F
unbinned.contig123904		unbinned.contig123904__full-cat_1	1	1	66		-1	E													0									2	5	FALSE	F
unbinned.contig123904		unbinned.contig123904__full-cat_1	2	210	665		1	C	K07126	uncharacterized protein							Sel1 repeat [PF08238.15]				0									2	4	FALSE	F
unbinned.contig123904		unbinned.contig123904__full-cat_1	3	693	1112		-1	E													0									2	4	FALSE	F
unbinned.contig123904		unbinned.contig123904__full-cat_1	4	1176	1541		-1	E													0									2	4	FALSE	F
unbinned.contig123904		unbinned.contig123904__full-cat_1	5	1543	3042		-1	D									Protein of unknown function (DUF3987) [PF13148.9]				0									2	4	FALSE	F
unbinned.contig123904		unbinned.contig123904__full-cat_1	6	3042	3920		-1	D									Toprim domain [PF13362.9]				0									2	4	FALSE	F
unbinned.contig123904		unbinned.contig123904__full-cat_1	7	3917	4138		-1	E													0									2	4	FALSE	F
unbinned.contig123904		unbinned.contig123904__full-cat_1	8	4135	4236		-1	E													0									2	4	FALSE	F
unbinned.contig123904		unbinned.contig123904__full-cat_1	9	4233	4628		-1	E													0									2	4	FALSE	F
unbinned.contig123904		unbinned.contig123904__full-cat_1	10	4628	4897		-1	C	K07733	prophage regulatory protein							Prophage CP4-57 regulatory protein (AlpA) [PF05930.15]				0									1	4	FALSE	F
unbinned.contig123904		unbinned.contig123904__full-cat_1	11	5017	5790		-1	E													0									2	2	FALSE	F
unbinned.contig123904		unbinned.contig123904__full-cat_1	12	5790	6983		-1	D			YP_009997447.1	YP_009997447.1 integrase [Ruegeria phage vB_RpoS-V7]	FALSE	0.203	90	4.454e-18	Phage integrase family [PF00589.25]; Arm DNA-binding domain [PF13356.9]		sp|P22877|INTR_SACER Integrase; XhXr	Xr;Xh	0									1	2	FALSE	VF
unbinned.contig123904		unbinned.contig123904__full-cat_1	13	7836	8222		1	D									Transglycosylase SLT domain [PF01464.23]; Transglycosylase SLT domain [PF13406.9]	GH23 lysozyme type G (EC 3.2.1.17); peptidoglycan lyase (EC 4.2.2.n1) also known in the literature as peptidoglycan lytic transglycosylase; chitinase (EC 3.2.1.14) [GH23]			0									0	5	FALSE	AF
unbinned.contig12407		unbinned.contig12407__full-cat_1	1	3	131		-1	E													0									2	5	FALSE	F
unbinned.contig12407		unbinned.contig12407__full-cat_1	2	297	977		-1	D									Bacterial regulatory proteins, luxR family [PF00196.22]				0									2	4	FALSE	F
unbinned.contig12407		unbinned.contig12407__full-cat_1	3	1392	2066		1	E													0									2	4	FALSE	F
unbinned.contig12407		unbinned.contig12407__full-cat_1	4	2071	2709		1	E													0									2	4	FALSE	F
unbinned.contig12407		unbinned.contig12407__full-cat_1	5	2735	3079		-1	E													0									2	4	FALSE	F
unbinned.contig12407		unbinned.contig12407__full-cat_1	6	3079	3318		-1	E													0									2	4	FALSE	F
unbinned.contig12407		unbinned.contig12407__full-cat_1	7	3370	4626		-1	E													0									1	4	FALSE	F
unbinned.contig12407		unbinned.contig12407__full-cat_1	8	4619	9667		-1	E			YP_009618490.1	YP_009618490.1 tail fibers protein [Vibrio phage JSF10]	FALSE	0.179	97	7.123e-19					0									0	2	FALSE	F
unbinned.contig12407		unbinned.contig12407__full-cat_1	9	9730	10281		-1	E											REFSEQ hypothetical protein; Xu	Xu	0									0	1	FALSE
unbinned.contig12407		unbinned.contig12407__full-cat_1	10	10281	10889		-1	E													0									1	1	FALSE
unbinned.contig12407		unbinned.contig12407__full-cat_1	11	10882	13161		-1	D			YP_009859585.1	YP_009859585.1 tail tape measure [Alteromonas phage vB_AcoS-R7M]	FALSE	0.393	121	1.238e-26	Prophage tail length tape measure protein [PF06791.16]				0									0	1	FALSE
unbinned.contig12407		unbinned.contig12407__full-cat_1	12	13345	13788		-1	E													0									1	1	FALSE
unbinned.contig12407		unbinned.contig12407__full-cat_1	13	13766	14209		-1	D									Phage tail tube protein family [PF16463.8]; Lambda phage tail tube protein, TTP [PF16461.8]; Phage tail tube protein, TTP [PF08813.14]				0									1	1	FALSE
unbinned.contig12407		unbinned.contig12407__full-cat_1	14	14212	14607		-1	E													0									1	1	FALSE
unbinned.contig12407		unbinned.contig12407__full-cat_1	15	14604	15113		-1	D									Bacteriophage HK97-gp10, putative tail-component [PF04883.15]		REFSEQ HK97 gp10 family protein; Xu	Xu	0									1	1	FALSE
unbinned.contig12407		unbinned.contig12407__full-cat_1	16	15110	15442		-1	E													0									1	1	FALSE
unbinned.contig12407		unbinned.contig12407__full-cat_1	17	15442	15768		-1	D									Phage gp6-like head-tail connector protein [PF05135.16]		REFSEQ head-tail connector protein; Xu	Xu	0									0	1	FALSE
unbinned.contig12407		unbinned.contig12407__full-cat_1	18	15768	16070		-1	E													0									2	1	FALSE
unbinned.contig12407		unbinned.contig12407__full-cat_1	19	16148	17371		-1	D			YP_009098715.1	YP_009098715.1 putative major head protein [Lactobacillus phage Ld3]	FALSE	0.192	60	1.223e-08	Phage capsid family [PF05065.16]		sp|O64210|CAPSD_BPMD2 Probable major capsid protein gp17; Xs	Xs	0									0	1	FALSE	V
unbinned.contig12407		unbinned.contig12407__full-cat_1	20	17382	17984		-1	C	K06904	uncharacterized protein	YP_009200916.1	YP_009200916.1 prohead protease [Enterococcus phage IME-EFm5]	FALSE	0.439	125	1.18e-31	Caudovirus prohead serine protease [PF04586.20]		sp|D3WAC4|PRO_BPLP2 Probable capsid maturation protease; XhXs	Xs;Xh	0	MER0200636	S78	MER0200636 - family S78 unassigned peptidases (Xenorhabdus bovienii) [S78.UPW]#S78#{peptidase unit: 27-175}~source CBJ83068~	FALSE	0.688	206	4.562e-59		0	1	FALSE	VP
unbinned.contig12407		unbinned.contig12407__full-cat_1	21	17974	19215		-1	D			YP_010049680.1	YP_010049680.1 portal protein [Mycobacterium phage Typha]	FALSE	0.27	145	1.018e-35	Phage portal protein [PF04860.15]		sp|Q6QGD5|PORTL_BPT5 Portal protein; XhXpXrXs	Xs;Xr;Xp;Xh	0									0	1	FALSE	V
unbinned.contig12407		unbinned.contig12407__full-cat_1	22	19212	19367		-1	E													0									2	1	FALSE
unbinned.contig12407		unbinned.contig12407__full-cat_1	23	19367	21094		-1	D			NP_945032.1	NP_945032.1 terminase large subunit [Burkholderia phage phi1026b]	TRUE	0.658	721	7.609e-231	Terminase large subunit, endonuclease domain [PF20441.1]; Terminase large subunit, ATPase domain [PF03354.18]		sp|Q05219|VG13_BPML5 Gene 13 protein; Xu	Xu	0									0	2	FALSE
unbinned.contig12407		unbinned.contig12407__full-cat_1	24	21094	21567		-1	D			NP_945031.1	NP_945031.1 terminase small subunit P27 family [Burkholderia phage phi1026b]	FALSE	0.559	157	1.338e-43	Phage terminase, small subunit [PF05119.15]		REFSEQ terminase small subunit; Xu	Xu	0									1	2	FALSE
unbinned.contig12407		unbinned.contig12407__full-cat_1	25	21671	22018		-1	C	K07451	5-methylcytosine-specific restriction enzyme A [EC:3.1.21.-]	NP_945113.1	NP_945113.1 HNH endonuclease [Burkholderia phage phi1026b]	FALSE	0.541	121	1.185e-31	HNH endonuclease [PF01844.26]; HNH endonuclease [PF14279.9]		REFSEQ HNH endonuclease; Xu	Xu	1									1	2	FALSE
unbinned.contig12407		unbinned.contig12407__full-cat_1	26	21999	22271		-1	D									Bacteriophage holin family HP1 [PF16080.8]				0									2	2	FALSE
unbinned.contig12407		unbinned.contig12407__full-cat_1	27	22276	22512		-1	E													0									2	2	FALSE
unbinned.contig12407		unbinned.contig12407__full-cat_1	28	22585	22842		-1	E													0									2	2	FALSE
unbinned.contig12407		unbinned.contig12407__full-cat_1	29	22970	23872		-1	E											REFSEQ hypothetical protein; Xu	Xu	0									2	2	FALSE
unbinned.contig12407		unbinned.contig12407__full-cat_1	30	23888	24145		-1	E													0									2	2	FALSE
unbinned.contig12407		unbinned.contig12407__full-cat_1	31	24175	24561		-1	D									Phage antitermination protein Q [PF06530.15]				0									1	2	FALSE
unbinned.contig12407		unbinned.contig12407__full-cat_1	32	24564	25250		-1	D			YP_007237195.1	YP_007237195.1 putative endolysin [Pseudomonas phage AF]	FALSE	0.545	162	5.483e-44	Glycosyl hydrolase 108 [PF05838.15]; Predicted Peptidoglycan domain [PF09374.13]	GH108 N-acetylmuramidase (EC 3.2.1.17) [GH108]	REFSEQ hypothetical protein; Xu	Xu	0									1	2	FALSE	A
unbinned.contig12407		unbinned.contig12407__full-cat_1	33	25329	26516		-1	D			YP_009043892.1	YP_009043892.1 integrase [Vibrio phage X29]	FALSE	0.379	247	1.57e-70	Phage integrase family [PF00589.25]		sp|P22877|INTR_SACER Integrase; XhXr	Xr;Xh	0									1	2	FALSE	V
unbinned.contig12407		unbinned.contig12407__full-cat_1	34	26513	26692		-1	C	K03563	carbon storage regulator	YP_007518368.1	YP_007518368.1 RNA-binding regulator protein [Vibrio phage VvAW1]	FALSE	0.566	61	7.45e-12	Global regulator protein family [PF02599.19]		sp|C4K832|CSRA_HAMD5 Translational regulator CsrA; Xr	Xr	0									2	2	FALSE	V
unbinned.contig12407		unbinned.contig12407__full-cat_1	35	26692	27318		-1	D									Replication protein P [PF06992.14]				0									1	2	FALSE
unbinned.contig12407		unbinned.contig12407__full-cat_1	36	27341	28198		-1	E													0									2	2	FALSE
unbinned.contig12407		unbinned.contig12407__full-cat_1	37	28195	28392		-1	E													0									1	2	FALSE
unbinned.contig12407		unbinned.contig12407__full-cat_1	38	28426	29232		-1	E													0									2	2	FALSE
unbinned.contig12407		unbinned.contig12407__full-cat_1	39	29256	29444		-1	C	K22302	transcriptional repressor of cell division inhibition gene dicB							DNA-binding transcriptional regulator Cro [PF14549.9]				0									1	2	FALSE
unbinned.contig12407		unbinned.contig12407__full-cat_1	40	29571	30170		1	D									Peptidase S24-like [PF00717.26]; Bacteriophage CI repressor helix-turn-helix domain [PF07022.16]; Helix-turn-helix [PF01381.25]		sp|P03034|RPC1_LAMBD Repressor protein cI; Xp	Xp	0	MER0039307	S24	MER0039307 - family S24 unassigned peptidases (Shewanella oneidensis) [S24.UPW]#S24#{peptidase unit: 137-271}~source Q8ECY1~	FALSE	0.414	83	1.233e-16		1	2	FALSE	P
unbinned.contig12407		unbinned.contig12407__full-cat_1	41	30633	30995		1	E													0									1	2	FALSE
unbinned.contig12407		unbinned.contig12407__full-cat_1	42	30988	31434		1	E													0									2	2	FALSE
unbinned.contig12407		unbinned.contig12407__full-cat_1	43	31431	31955		1	E													0									2	2	FALSE
unbinned.contig12407		unbinned.contig12407__full-cat_1	44	32629	32922		1	E													0									2	2	FALSE
unbinned.contig12407		unbinned.contig12407__full-cat_1	45	32919	33518		-1	C	K02342,K09951	DNA polymerase III subunit epsilon [EC:2.7.7.7]; CRISPR-associated protein Cas2	YP_009592303.1	YP_009592303.1 DNA polymerase III epsilon subunit [Bacillus phage Taylor]	FALSE	0.329	86	2.097e-18	Exonuclease [PF00929.27]; RNase_H superfamily [PF13482.9]		sp|P04536|EXOD_BPT4 Exodeoxyribonuclease; Xu	Xu	0									2	2	FALSE
unbinned.contig12407		unbinned.contig12407__full-cat_1	46	33652	33972		1	E													0									2	2	FALSE
unbinned.contig12407		unbinned.contig12407__full-cat_1	47	33983	34324		1	E			YP_007518366.1	YP_007518366.1 hypothetical protein I904_gp24 [Vibrio phage VvAW1]	FALSE	0.535	112	1.136e-28			sp|P76512|YFDP_ECOLI Uncharacterized protein YfdP; Xu	Xu	0									1	2	FALSE	F
unbinned.contig12407		unbinned.contig12407__full-cat_1	48	34336	35166		1	D			YP_009909741.1	YP_009909741.1 FIG00642676: hypothetical protein [Escherichia phage 2H10]	FALSE	0.434	212	1.798e-60	Uncharacterized conserved protein (DUF2303) [PF10065.12]		sp|P76513|YFDQ_ECOLI Uncharacterized protein YfdQ; Xu	Xu	0									1	2	FALSE	F
unbinned.contig12407		unbinned.contig12407__full-cat_1	49	35241	35435		1	E													0									2	2	FALSE	F
unbinned.contig12407		unbinned.contig12407__full-cat_1	50	35428	35661		1	E			NP_852508.1	NP_852508.1 hypothetical protein BC1874 [Bacillus phage phBC6A51]	FALSE	0.501	73	9.224e-16			REFSEQ hypothetical protein; Xu	Xu	0									1	2	FALSE	F
unbinned.contig12407		unbinned.contig12407__full-cat_1	51	35654	36451		1	D			NP_852509.1	NP_852509.1 hypothetical protein BC1875 [Bacillus phage phBC6A51]	FALSE	0.419	136	1.287e-34	HNH endonuclease [PF13392.9]		REFSEQ HNH endonuclease; Xu	Xu	0									1	2	FALSE	F
unbinned.contig12407		unbinned.contig12407__full-cat_1	52	36448	36621		1	E													0									2	2	FALSE	F
unbinned.contig12407		unbinned.contig12407__full-cat_1	53	36621	37082		1	E			YP_009963639.1	YP_009963639.1 hypothetical protein I5I01_gp38 [Mycobacterium phage MooMoo]	FALSE	0.589	172	7e-49			REFSEQ hypothetical protein; Xu	Xu	0									2	2	FALSE	F
unbinned.contig12407		unbinned.contig12407__full-cat_1	54	37085	37303		1	E													0									2	2	FALSE	F
unbinned.contig12407		unbinned.contig12407__full-cat_1	55	37360	37581		1	D									Domain of unknown function (DUF4224) [PF13986.9]		REFSEQ DUF4224 domain-containing protein; Xu	Xu	0									1	2	FALSE	F
unbinned.contig12407		unbinned.contig12407__full-cat_1	56	37722	38618		1	E											sp|P22877|INTR_SACER Integrase; XhXr	Xr;Xh	0									1	4	FALSE	VF
unbinned.contig12407		unbinned.contig12407__full-cat_1	57	39066	39314		-1	E													0									2	5	FALSE	F
unbinned.contig130887		unbinned.contig130887__full-cat_1	1	2	1363		-1	E													0									2	5	FALSE	F
unbinned.contig130887		unbinned.contig130887__full-cat_1	2	1356	3536		-1	E													0									0	4	FALSE	F
unbinned.contig130887		unbinned.contig130887__full-cat_1	3	3540	3845		-1	E													0									2	1	FALSE	F
unbinned.contig130887		unbinned.contig130887__full-cat_1	4	3848	4195		-1	E													0									2	1	FALSE	F
unbinned.contig130887		unbinned.contig130887__full-cat_1	5	4195	4851		-1	E													0									2	1	FALSE	F
unbinned.contig130887		unbinned.contig130887__full-cat_1	6	4856	5236		-1	E													0									2	1	FALSE	F
unbinned.contig130887		unbinned.contig130887__full-cat_1	7	5224	5532		-1	D									Bacteriophage HK97-gp10, putative tail-component [PF04883.15]		REFSEQ HK97 gp10 family protein; Xu	Xu	0									0	1	FALSE	F
unbinned.contig130887		unbinned.contig130887__full-cat_1	8	5529	6059		-1	E													0									2	1	FALSE	F
unbinned.contig130887		unbinned.contig130887__full-cat_1	9	6046	6462		-1	E													0									2	1	FALSE	F
unbinned.contig130887		unbinned.contig130887__full-cat_1	10	6459	6800		-1	E													0									2	1	FALSE	F
unbinned.contig130887		unbinned.contig130887__full-cat_1	11	6809	7651		-1	D			YP_007003997.1	YP_007003997.1 P22 coat protein 5 [Clostridium phage phiCP26F]	FALSE	0.442	217	4.886e-62	P22 coat protein - gene protein 5 [PF11651.11]; Phage capsid protein [PF19821.2]		sp|P19727|CAPSB_BPT7 Minor capsid protein; XrXs	Xr;Xs	0									0	2	FALSE	VF
unbinned.contig130887		unbinned.contig130887__full-cat_1	12	7652	8125		-1	D									NUMOD3 motif [PF07460.14]		sp|P13299|TEV1_BPT4 Intron-associated endonuclease 1; Xh	Xh	0									1	5	FALSE	F
unbinned.contig133220		unbinned.contig133220__full-cat_1	1	2	421		-1	E													0									1	5	FALSE	F
unbinned.contig133220		unbinned.contig133220__full-cat_1	2	418	735		-1	E													0									2	2	FALSE	F
unbinned.contig133220		unbinned.contig133220__full-cat_1	3	1379	1570		1	E													0									2	2	FALSE	F
unbinned.contig133220		unbinned.contig133220__full-cat_1	4	1579	3657		1	D			YP_009611774.1	YP_009611774.1 terminase DNA packaging enzyme large [Agrobacterium phage Atu_ph07]	FALSE	0.487	297	9.742e-84	Intein splicing domain [PF14890.9]; Pretoxin HINT domain [PF07591.14]; Terminase RNaseH-like domain [PF17289.5]		sp|P25479|VPP_BPP2 Terminase, ATPase subunit; XhXr	Xr;Xh	0									0	2	FALSE	VF
unbinned.contig133220		unbinned.contig133220__full-cat_1	5	3640	4638		-1	E													0									2	1	FALSE	F
unbinned.contig133220		unbinned.contig133220__full-cat_1	6	4640	5029		-1	E													0									2	1	FALSE	F
unbinned.contig133220		unbinned.contig133220__full-cat_1	7	5498	6694		-1	D			YP_006489056.1	YP_006489056.1 RNA ligase 1 and tail fiber attachment catalyst [Acinetobacter phage ZZ1]	FALSE	0.293	141	8.266e-35	RNA ligase [PF09511.13]		sp|P00971|RLIG_BPT4 RNA ligase 1; XhXp	Xp;Xh	0									0	2	FALSE
unbinned.contig133220		unbinned.contig133220__full-cat_1	8	6733	6921		-1	E													0									2	2	FALSE
unbinned.contig133220		unbinned.contig133220__full-cat_1	9	6986	7342		-1	E													0									2	2	FALSE
unbinned.contig133220		unbinned.contig133220__full-cat_1	10	7359	7847		-1	E													0									1	2	FALSE
unbinned.contig133220		unbinned.contig133220__full-cat_1	11	7913	8290		-1	E													0									2	2	FALSE
unbinned.contig133220		unbinned.contig133220__full-cat_1	12	8344	8745		-1	E													0									2	2	FALSE
unbinned.contig133220		unbinned.contig133220__full-cat_1	13	8766	9395		-1	E			YP_009612174.1	YP_009612174.1 hypothetical protein FDI40_gp509 [Agrobacterium phage Atu_ph07]	FALSE	0.509	143	9.109e-38			REFSEQ hypothetical protein; Xu	Xu	0									2	2	FALSE
unbinned.contig133220		unbinned.contig133220__full-cat_1	14	9416	10774		-1	D			YP_004782338.1	YP_004782338.1 transposase [Thermus phage TMA]	FALSE	0.224	85	2.197e-16	Putative transposase DNA-binding domain [PF07282.14]		sp|P54992|YSNA_STRPR Putative transposase in snaA-snaB intergenic region; Xr	Xr	0									1	2	FALSE	V
unbinned.contig133220		unbinned.contig133220__full-cat_1	15	10767	11369		-1	C	K07450	putative resolvase	YP_004782339.1	YP_004782339.1 resolvase-like protein [Thermus phage TMA]	FALSE	0.534	185	2.207e-52	Resolvase, N terminal domain [PF00239.24]				0									1	2	FALSE
unbinned.contig133220		unbinned.contig133220__full-cat_1	16	11492	11875		1	E													0									2	2	FALSE
unbinned.contig133220		unbinned.contig133220__full-cat_1	17	11907	12182		-1	E													0									2	2	FALSE
unbinned.contig133220		unbinned.contig133220__full-cat_1	18	12210	13796		-1	E													0									2	2	FALSE
unbinned.contig133220		unbinned.contig133220__full-cat_1	19	13868	15445		-1	E													0									2	2	FALSE
unbinned.contig133220		unbinned.contig133220__full-cat_1	20	15442	15816		-1	E													0									2	2	FALSE
unbinned.contig133220		unbinned.contig133220__full-cat_1	21	15821	17227		-1	D			YP_009611977.1	YP_009611977.1 replication factor C small subunit [Agrobacterium phage Atu_ph07]	FALSE	0.386	172	2.207e-44	DNA polymerase III, delta subunit [PF13177.9]		sp|O64301|LOADL_BPR69 Sliding-clamp-loader large subunit; XhXr	Xr;Xh	0									1	2	FALSE	VF
unbinned.contig133220		unbinned.contig133220__full-cat_1	22	17252	17578		-1	E			YP_009599824.1	YP_009599824.1 chaperonin [Serratia phage BF]	FALSE	0.453	85	2.735e-19			REFSEQ hypothetical protein; Xu	Xu	0									1	2	FALSE	F
unbinned.contig133220		unbinned.contig133220__full-cat_1	23	17582	17962		-1	E											REFSEQ hypothetical protein; Xu	Xu	0									1	2	FALSE	F
unbinned.contig133220		unbinned.contig133220__full-cat_1	24	17973	18512		-1	D			YP_009611981.1	YP_009611981.1 hypothetical protein FDI40_gp316 [Agrobacterium phage Atu_ph07]	FALSE	0.341	96	6.292e-22	Bacterial DNA polymerase III alpha NTPase domain [PF07733.15]		REFSEQ hypothetical protein; Xu	Xu	0									1	4	FALSE	F
unbinned.contig133220		unbinned.contig133220__full-cat_1	25	18509	19495		-1	E													0									2	4	FALSE	F
unbinned.contig133220		unbinned.contig133220__full-cat_1	26	19800	20084		-1	E													0									2	4	FALSE	F
unbinned.contig133220		unbinned.contig133220__full-cat_1	27	20088	20597		-1	E													0									2	4	FALSE	F
unbinned.contig133220		unbinned.contig133220__full-cat_1	28	20656	21285		-1	E													0									2	5	FALSE	F
unbinned.contig134552		unbinned.contig134552__full-cat_1	1	1	429		-1	E													0									2	5	FALSE	F
unbinned.contig134552		unbinned.contig134552__full-cat_1	2	539	2980		-1	D			YP_009997759.1	YP_009997759.1 primase/polymerase [Bacteriophage Phobos]	FALSE	0.306	127	1.285e-28	Family of unknown function (DUF5906) [PF19263.2]; Primase C terminal 1 (PriCT-1) [PF08708.14]		REFSEQ DUF5906 domain-containing protein; Xu	Xu	0									1	4	FALSE	F
unbinned.contig134552		unbinned.contig134552__full-cat_1	3	2998	3231		-1	E													0									2	2	FALSE	F
unbinned.contig134552		unbinned.contig134552__full-cat_1	4	3370	3846		-1	E													0									1	2	FALSE	F
unbinned.contig134552		unbinned.contig134552__full-cat_1	5	4053	4775		-1	D			YP_009600770.1	YP_009600770.1 nucleotide pyrophosphohydrolase domain protein [Sphingobium phage Lacusarx]	FALSE	0.302	82	1.344e-16	MazG nucleotide pyrophosphohydrolase domain [PF03819.20]		sp|Q05247|VG37_BPML5 Gene 37 protein; Xu	Xu	0									1	2	FALSE	F
unbinned.contig134552		unbinned.contig134552__full-cat_1	6	4768	5445		-1	E													0									2	2	FALSE	F
unbinned.contig134552		unbinned.contig134552__full-cat_1	7	5457	5663		-1	E													0									2	2	FALSE
unbinned.contig134552		unbinned.contig134552__full-cat_1	8	5660	6205		-1	E													0									2	2	FALSE
unbinned.contig134552		unbinned.contig134552__full-cat_1	9	6202	6324		-1	E													0									2	2	FALSE
unbinned.contig134552		unbinned.contig134552__full-cat_1	10	6328	6828		-1	C	K01449	N-acetylmuramoyl-L-alanine amidase [EC:3.5.1.28]	YP_009814641.1	YP_009814641.1 cell wall hydrolase [Proteus phage Stubb]	FALSE	0.381	83	6.478e-18	Cell Wall Hydrolase [PF07486.15]				0									1	2	FALSE
unbinned.contig134552		unbinned.contig134552__full-cat_1	11	6825	7049		-1	E													0									2	2	FALSE
unbinned.contig134552		unbinned.contig134552__full-cat_1	12	7042	7422		-1	E													0									2	2	FALSE
unbinned.contig134552		unbinned.contig134552__full-cat_1	13	7589	8053		-1	E													0									2	2	FALSE
unbinned.contig134552		unbinned.contig134552__full-cat_1	14	8056	8313		-1	E											REFSEQ hypothetical protein; Xu	Xu	0									1	2	FALSE
unbinned.contig134552		unbinned.contig134552__full-cat_1	15	8300	8725		-1	E													0									2	2	FALSE
unbinned.contig134552		unbinned.contig134552__full-cat_1	16	8731	9021		-1	E													0									2	2	FALSE
unbinned.contig134552		unbinned.contig134552__full-cat_1	17	9014	9286		-1	E													0									2	2	FALSE
unbinned.contig134552		unbinned.contig134552__full-cat_1	18	9288	10001		-1	D									Protein of unknown function (DUF2786) [PF10979.11]		sp|Q05292|VG77_BPML5 Gene 77 protein; Xu	Xu	0									1	2	FALSE
unbinned.contig134552		unbinned.contig134552__full-cat_1	19	10077	10382		-1	E													0									2	2	FALSE
unbinned.contig134552		unbinned.contig134552__full-cat_1	20	10375	11130		-1	E													0									2	2	FALSE
unbinned.contig134552		unbinned.contig134552__full-cat_1	21	11148	11387		-1	E													0									2	2	FALSE
unbinned.contig134552		unbinned.contig134552__full-cat_1	22	11384	11668		-1	E											REFSEQ hypothetical protein; Xu	Xu	0									1	2	FALSE
unbinned.contig134552		unbinned.contig134552__full-cat_1	23	12197	12658		-1	E													0									2	2	FALSE
unbinned.contig134552		unbinned.contig134552__full-cat_1	24	12736	12999		-1	E													0									2	2	FALSE
unbinned.contig134552		unbinned.contig134552__full-cat_1	25	13039	13269		-1	E													0									2	2	FALSE
unbinned.contig134552		unbinned.contig134552__full-cat_1	26	13256	13411		-1	E													0									2	2	FALSE
unbinned.contig134552		unbinned.contig134552__full-cat_1	27	13416	13610		-1	E													0									2	2	FALSE
unbinned.contig134552		unbinned.contig134552__full-cat_1	28	13564	13791		-1	E													0									2	2	FALSE
unbinned.contig134552		unbinned.contig134552__full-cat_1	29	13873	14106		-1	E													0									2	2	FALSE
unbinned.contig134552		unbinned.contig134552__full-cat_1	30	14103	14522		-1	E													0									2	2	FALSE
unbinned.contig134552		unbinned.contig134552__full-cat_1	31	14536	14760		-1	E													0									2	2	FALSE
unbinned.contig134552		unbinned.contig134552__full-cat_1	32	15159	15329		-1	E													0									2	2	FALSE
unbinned.contig134552		unbinned.contig134552__full-cat_1	33	16140	16589		1	E													0									1	2	FALSE
unbinned.contig134552		unbinned.contig134552__full-cat_1	34	16579	18120		1	D			YP_007003063.1	YP_007003063.1 putative TerL large-subunit terminase [Vibrio phage CP-T1]	TRUE	0.428	351	2.666e-104	Terminase RNaseH-like domain [PF17289.5]		sp|P10310|TERL_BPT3 Terminase, large subunit; XhXr	Xr;Xh	0									0	2	FALSE	V
unbinned.contig134552		unbinned.contig134552__full-cat_1	35	18275	19681		1	D			YP_010082529.1	YP_010082529.1 portal protein [Arthrobacter phage LiSara]	FALSE	0.239	119	6.067e-27	Protein of unknown function (DUF935) [PF06074.15]		sp|P44225|VG29_HAEIN Mu-like prophage FluMu protein gp29; Xu	Xu	0									0	1	FALSE
unbinned.contig134552		unbinned.contig134552__full-cat_1	36	19685	20182		1	D									Putative DnaT-like ssDNA binding protein [PF20557.1]				0									1	1	FALSE
unbinned.contig134552		unbinned.contig134552__full-cat_1	37	20185	20559		1	E													0									2	1	FALSE
unbinned.contig134552		unbinned.contig134552__full-cat_1	38	20559	21533		1	D			YP_009005945.1	YP_009005945.1 putative head morphogenesis protein [Rhizobium phage vB_RglS_P106B]	FALSE	0.289	139	6.226e-35	Phage Mu protein F like protein [PF04233.17]		sp|P45918|YQBB_BACSU Uncharacterized protein YqbB; Xu	Xu	0									0	1	FALSE
unbinned.contig134552		unbinned.contig134552__full-cat_1	39	21628	22056		1	D									Putative phage serine protease XkdF [PF14550.9]				0									1	1	FALSE
unbinned.contig134552		unbinned.contig134552__full-cat_1	40	22060	23193		1	E											REFSEQ hypothetical protein; Xu	Xu	0									1	1	FALSE
unbinned.contig134552		unbinned.contig134552__full-cat_1	41	23259	23690		1	E													0									1	1	FALSE
unbinned.contig134552		unbinned.contig134552__full-cat_1	42	23749	24762		1	E			YP_010082538.1	YP_010082538.1 major capsid protein [Arthrobacter phage LiSara]	FALSE	0.423	241	1.573e-69			sp|D6RRG1|CAPSD_BPKPP Major capsid protein; XhXs	Xs;Xh	0									0	1	FALSE	V
unbinned.contig134552		unbinned.contig134552__full-cat_1	43	24838	25359		1	E													0									2	1	FALSE
unbinned.contig134552		unbinned.contig134552__full-cat_1	44	25394	25765		1	E													0									1	1	FALSE
unbinned.contig134552		unbinned.contig134552__full-cat_1	45	25775	26287		1	E													0									2	1	FALSE
unbinned.contig134552		unbinned.contig134552__full-cat_1	46	26290	26661		1	E			YP_009219177.1	YP_009219177.1 hypothetical protein AVU20_gp20 [Stenotrophomonas phage vB_SmaS-DLP_2]	FALSE	0.392	72	1.686e-14			REFSEQ hypothetical protein; Xu	Xu	0									0	1	FALSE
unbinned.contig134552		unbinned.contig134552__full-cat_1	47	26665	27072		1	D			YP_009601863.1	YP_009601863.1 hypothetical protein FDH51_gp76 [Pseudomonas phage LKO4]	FALSE	0.342	85	8.216e-19	Bacteriophage related domain of unknown function [PF13554.9]		REFSEQ hypothetical protein; Xu	Xu	0									0	1	FALSE
unbinned.contig134552		unbinned.contig134552__full-cat_1	48	27085	28584		1	D			YP_001595889.1	YP_001595889.1 major structural phage protein [Pseudomonas virus Yua]	FALSE	0.301	229	4.233e-63	Phage tail tube protein [PF18906.3]		REFSEQ hypothetical protein; Xu	Xu	0									0	1	FALSE
unbinned.contig134552		unbinned.contig134552__full-cat_1	49	28619	29065		1	E											REFSEQ hypothetical protein; Xu	Xu	0									0	1	FALSE
unbinned.contig134552		unbinned.contig134552__full-cat_1	50	29092	29445		1	E			YP_009008534.1	YP_009008534.1 putative tail chaperonin protein [Acinetobacter phage IMEAB3]	FALSE	0.398	60	1.245e-10					0									0	1	FALSE
unbinned.contig134552		unbinned.contig134552__full-cat_1	51	29460	32528		1	D			YP_009091832.1	YP_009091832.1 tail length tape-measure protein [Vibrio phage X29]	FALSE	0.327	179	3.494e-44	Phage-related minor tail protein [PF10145.12]		sp|O64314|TMP_BPP2 Probable tape measure protein; Xs	Xs	0									0	1	FALSE	V
unbinned.contig134552		unbinned.contig134552__full-cat_1	52	32528	32926		1	E													0									2	1	FALSE
unbinned.contig134552		unbinned.contig134552__full-cat_1	53	32929	38250		1	E			YP_009622617.1	YP_009622617.1 hypothetical protein FDJ30_gp192 [Streptomyces phage BillNye]	FALSE	0.207	64	7.973e-09					0									2	1	FALSE
unbinned.contig134552		unbinned.contig134552__full-cat_1	54	38270	39622		1	E													0									0	2	FALSE
unbinned.contig134552		unbinned.contig134552__full-cat_1	55	39619	40452		1	E													0									2	2	FALSE
unbinned.contig134552		unbinned.contig134552__full-cat_1	56	40439	40909		1	E													0									2	2	FALSE
unbinned.contig134552		unbinned.contig134552__full-cat_1	57	40906	41166		1	E													0									1	2	FALSE
unbinned.contig134552		unbinned.contig134552__full-cat_1	58	41117	41512		1	E													0									2	2	FALSE
unbinned.contig134552		unbinned.contig134552__full-cat_1	59	41526	41828		1	E													0									2	2	FALSE
unbinned.contig134552		unbinned.contig134552__full-cat_1	60	41836	42288		1	E													0									2	2	FALSE
unbinned.contig134552		unbinned.contig134552__full-cat_1	61	42298	42708		1	E													0									2	2	FALSE
unbinned.contig134552		unbinned.contig134552__full-cat_1	62	42725	43129		1	E													0									2	2	FALSE
unbinned.contig134552		unbinned.contig134552__full-cat_1	63	43099	43383		1	E													0									2	2	FALSE
unbinned.contig134552		unbinned.contig134552__full-cat_1	64	43627	44067		-1	C	K01493	dCMP deaminase [EC:3.5.4.12]	YP_009778145.1	YP_009778145.1 dCMP_deaminase [uncultured phage_MedDCM-OCT-S28-C10]	FALSE	0.684	185	1.534e-53	Cytidine and deoxycytidylate deaminase zinc-binding region [PF00383.26]				0									1	2	FALSE	F
unbinned.contig134552		unbinned.contig134552__full-cat_1	65	44054	44845		-1	C	K00560	thymidylate synthase [EC:2.1.1.45]	YP_010106412.1	YP_010106412.1 hypothetical protein KNU91_gp051 [Enterococcus phage nattely]	FALSE	0.319	110	8.772e-26	Thymidylate synthase [PF00303.22]				0									1	2	FALSE	MF
unbinned.contig134552		unbinned.contig134552__full-cat_1	66	44860	45975		-1	E			YP_009778143.1	YP_009778143.1 DTMP kinase, thymidylate kinase [uncultured phage_MedDCM-OCT-S28-C10]	FALSE	0.277	66	1.073e-10			sp|Q5UQE7|YL479_MIMIV Uncharacterized protein L479; Xu	Xu	0									1	2	FALSE	F
unbinned.contig134552		unbinned.contig134552__full-cat_1	67	45986	46444		-1	E			YP_010107350.1	YP_010107350.1 hypothetical protein KNU99_gp193 [Agrobacterium phage OLIVR5]	FALSE	0.43	100	5.44e-24			sp|P04418|END5_BPT4 Endonuclease V; Xh	Xh	0									1	2	FALSE	F
unbinned.contig134552		unbinned.contig134552__full-cat_1	68	46514	47179		-1	C	K03465	thymidylate synthase (FAD) [EC:2.1.1.148]	YP_003084270.1	YP_003084270.1 alternative thymidylate synthase [Cyanophage PSS2]	FALSE	0.469	177	2.034e-49	Thymidylate synthase complementing protein [PF02511.18]				0									1	2	FALSE	F
unbinned.contig134552		unbinned.contig134552__full-cat_1	69	47198	48064		-1	D									Methyltransferase domain [PF13489.9]				0									1	4	FALSE	F
unbinned.contig134552		unbinned.contig134552__full-cat_1	70	48057	48356		-1	E													0									2	5	FALSE	F
unbinned.contig135286		unbinned.contig135286__full-cat_1	1	44	334		-1	E													0									2	5	FALSE	F
unbinned.contig135286		unbinned.contig135286__full-cat_1	2	456	1280		-1	E													0									2	4	FALSE	F
unbinned.contig135286		unbinned.contig135286__full-cat_1	3	1413	1970		-1	E			YP_007006748.1	YP_007006748.1 gp141 [Sphingomonas phage PAU]	FALSE	0.429	132	3.249e-34					0									1	4	FALSE	F
unbinned.contig135286		unbinned.contig135286__full-cat_1	4	2084	2431		-1	D			YP_004934453.1	YP_004934453.1 hypothetical protein phiR1-37_gp219 [Yersinia phage phiR1-37]	FALSE	0.416	82	2.447e-18	Cyclic-phosphate processing Receiver domain [PF20274.1]				0									1	2	FALSE	F
unbinned.contig135286		unbinned.contig135286__full-cat_1	5	2443	2574		-1	E													0									2	2	FALSE	F
unbinned.contig135286		unbinned.contig135286__full-cat_1	6	2584	2979		-1	E													0									2	2	FALSE	F
unbinned.contig135286		unbinned.contig135286__full-cat_1	7	2972	3124		-1	E													0									2	2	FALSE	F
unbinned.contig135286		unbinned.contig135286__full-cat_1	8	3227	3421		-1	C	K09890	alternative ribosome-rescue factor							Alternative ribosome-rescue factor A [PF03889.16]				0									2	2	FALSE	F
unbinned.contig135286		unbinned.contig135286__full-cat_1	9	3438	3797		-1	E													0									2	2	FALSE	F
unbinned.contig135286		unbinned.contig135286__full-cat_1	10	3853	4512		1	C	K08640	zinc D-Ala-D-Ala carboxypeptidase [EC:3.4.17.14]	YP_007517735.1	YP_007517735.1 peptidase M15 [Pelagibacter phage HTVC010P]	FALSE	0.523	155	1.098e-41	Peptidase M15 [PF08291.14]; Bacterial protein of unknown function (DUF882) [PF05951.16]		REFSEQ hypothetical protein; Xu	Xu	0	MER0172334	M15A	MER0172334 - subfamily M15A non-peptidase homologues () [M15.UNA]#M15A#{peptidase unit: 3-145}~source ZP_02190194~	FALSE	0.507	136	1.34e-34		1	2	FALSE	PF
unbinned.contig135286		unbinned.contig135286__full-cat_1	11	4573	5073		1	E													0									1	2	FALSE	F
unbinned.contig135286		unbinned.contig135286__full-cat_1	12	5490	5966		-1	E													0									2	2	FALSE
unbinned.contig135286		unbinned.contig135286__full-cat_1	13	5963	6460		-1	E			YP_006489176.1	YP_006489176.1 hypothetical protein ZZ1p0155 [Acinetobacter phage ZZ1]	FALSE	0.323	76	2.351e-15					0									1	2	FALSE
unbinned.contig135286		unbinned.contig135286__full-cat_1	14	6463	7401		-1	E													0									2	2	FALSE
unbinned.contig135286		unbinned.contig135286__full-cat_1	15	7408	7629		-1	E													0									1	2	FALSE
unbinned.contig135286		unbinned.contig135286__full-cat_1	16	7669	9120		-1	D			YP_009611735.1	YP_009611735.1 DNA primase/helicase [Agrobacterium phage Atu_ph07]	FALSE	0.407	258	4.635e-73	DnaB-like helicase C terminal domain [PF03796.18]		sp|P04530|HELIC_BPT4 DnaB-like replicative helicase; XhXr	Xr;Xh	0									1	2	FALSE	V
unbinned.contig135286		unbinned.contig135286__full-cat_1	17	9113	10150		-1	E			YP_009599784.1	YP_009599784.1 DNA primase subunit [Serratia phage BF]	FALSE	0.275	136	1.692e-33					0									1	2	FALSE
unbinned.contig135286		unbinned.contig135286__full-cat_1	18	10217	10519		1	E													0									2	2	FALSE
unbinned.contig135286		unbinned.contig135286__full-cat_1	19	10915	11049		-1	E													0									2	2	FALSE
unbinned.contig135286		unbinned.contig135286__full-cat_1	20	11079	11549		-1	D									NUDIX domain [PF00293.31]		REFSEQ MutT/NUDIX hydrolase family protein; Xu	Xu	0									2	2	FALSE
unbinned.contig135286		unbinned.contig135286__full-cat_1	21	11789	11974		-1	E													0									2	2	FALSE
unbinned.contig135286		unbinned.contig135286__full-cat_1	22	12900	13019		-1	E													0									2	2	FALSE
unbinned.contig135286		unbinned.contig135286__full-cat_1	23	13208	13471		-1	E													0									2	2	FALSE
unbinned.contig135286		unbinned.contig135286__full-cat_1	24	13520	13690		-1	E													0									2	2	FALSE
unbinned.contig135286		unbinned.contig135286__full-cat_1	25	13692	14489		-1	D			YP_009596130.1	YP_009596130.1 NAD synthetase [Acinetobacter phage vB_AbaM_ME3]	FALSE	0.279	83	1.713e-16	NAD synthase [PF02540.20]; PP-loop family [PF01171.23]		sp|B0S1S2|NADE_FINM2 NH(3)-dependent NAD(+) synthetase; Xh	Xh	0									1	2	FALSE
unbinned.contig135286		unbinned.contig135286__full-cat_1	26	14486	15229		-1	D			YP_009596137.1	YP_009596137.1 2OG-Fe(II) oxygenase family protein [Acinetobacter phage vB_AbaM_ME3]	FALSE	0.249	78	3.266e-15	Putative 2OG-Fe(II) oxygenase [PF13759.9]; 2OG-Fe(II) oxygenase superfamily [PF13640.9]				0									2	2	FALSE	MK
unbinned.contig135286		unbinned.contig135286__full-cat_1	27	15226	16389		-1	E													0									2	2	FALSE
unbinned.contig135286		unbinned.contig135286__full-cat_1	28	16467	18230		1	E													0									1	2	FALSE
unbinned.contig135286		unbinned.contig135286__full-cat_1	29	18277	18606		1	E													0									2	2	FALSE
unbinned.contig135286		unbinned.contig135286__full-cat_1	30	18698	19225		1	E													0									2	2	FALSE
unbinned.contig135286		unbinned.contig135286__full-cat_1	31	19226	19753		-1	E													0									2	2	FALSE
unbinned.contig135286		unbinned.contig135286__full-cat_1	32	19814	20128		-1	E													0									1	2	FALSE
unbinned.contig135286		unbinned.contig135286__full-cat_1	33	20137	20724		-1	E													0									2	2	FALSE
unbinned.contig135286		unbinned.contig135286__full-cat_1	34	20788	21060		-1	E													0									2	2	FALSE
unbinned.contig135286		unbinned.contig135286__full-cat_1	35	21072	22052		-1	E													0									2	2	FALSE
unbinned.contig135286		unbinned.contig135286__full-cat_1	36	22043	22999		-1	E													0									2	2	FALSE
unbinned.contig135286		unbinned.contig135286__full-cat_1	37	22996	23466		-1	E			YP_009846967.1	YP_009846967.1 putative NHN endonuclease [Aeromonas phage 4L372XY]	FALSE	0.582	161	7.501e-45			REFSEQ hypothetical protein; Xu	Xu	1									1	2	FALSE
unbinned.contig135286		unbinned.contig135286__full-cat_1	38	23453	23971		-1	E													0									2	2	FALSE
unbinned.contig135286		unbinned.contig135286__full-cat_1	39	23968	24441		-1	E													0									2	2	FALSE
unbinned.contig135286		unbinned.contig135286__full-cat_1	40	24500	25294		-1	D			YP_009599591.1	YP_009599591.1 metallophosphoesterase [Serratia phage BF]	FALSE	0.322	135	4.314e-34	Calcineurin-like phosphoesterase superfamily domain [PF12850.10]; Calcineurin-like phosphoesterase [PF00149.31]		sp|Q5UQ73|YL509_MIMIV Uncharacterized protein L509; Xu	Xu	0									1	2	FALSE
unbinned.contig135286		unbinned.contig135286__full-cat_1	41	25339	25878		-1	C	K00287	dihydrofolate reductase [EC:1.5.1.3]	YP_009808539.1	YP_009808539.1 dihydrofolate reductase [Vibrio phage vB_VpS_PG07]	FALSE	0.338	86	1.124e-18	Dihydrofolate reductase [PF00186.22]				0									1	2	FALSE
unbinned.contig135286		unbinned.contig135286__full-cat_1	42	25886	26458		-1	E													0									2	2	FALSE
unbinned.contig135286		unbinned.contig135286__full-cat_1	43	26465	26779		-1	E													0									2	2	FALSE
unbinned.contig135286		unbinned.contig135286__full-cat_1	44	26793	27146		-1	E													0									2	2	FALSE
unbinned.contig135286		unbinned.contig135286__full-cat_1	45	27148	27597		-1	E			YP_009611668.1	YP_009611668.1 hypothetical protein FDI40_gp003 [Agrobacterium phage Atu_ph07]	FALSE	0.441	80	4.384e-17					0									1	2	FALSE
unbinned.contig135286		unbinned.contig135286__full-cat_1	46	27657	27983		1	E													0									2	2	FALSE
unbinned.contig135286		unbinned.contig135286__full-cat_1	47	27980	28120		-1	E													0									1	2	FALSE
unbinned.contig135286		unbinned.contig135286__full-cat_1	48	28129	28554		-1	E													0									2	2	FALSE
unbinned.contig135286		unbinned.contig135286__full-cat_1	49	28551	28910		-1	E													0									2	2	FALSE
unbinned.contig135286		unbinned.contig135286__full-cat_1	50	28975	29880		1	E													0									2	2	FALSE
unbinned.contig135286		unbinned.contig135286__full-cat_1	51	29877	30275		-1	C	K19761	gamma-glutamylaminecyclotransferase [EC:2.3.2.-]							Gamma-glutamyl cyclotransferase, AIG2-like [PF06094.15]		sp|Q58909|Y1514_METJA Putative gamma-glutamylcyclotransferase MJ1514; Xh	Xh	0									1	2	FALSE
unbinned.contig135286		unbinned.contig135286__full-cat_1	52	30339	31178		1	E													0									2	2	FALSE
unbinned.contig135286		unbinned.contig135286__full-cat_1	53	31175	31672		-1	E			YP_009304515.1	YP_009304515.1 putative serine/threonine protein phosphatase [Pseudomonas phage O4]	FALSE	0.472	144	8.467e-39			REFSEQ phosphoesterase; Xu	Xu	0									1	2	FALSE
unbinned.contig135286		unbinned.contig135286__full-cat_1	54	31665	32075		-1	E													0									2	2	FALSE
unbinned.contig135286		unbinned.contig135286__full-cat_1	55	32075	32878		-1	E													0									2	2	FALSE
unbinned.contig135286		unbinned.contig135286__full-cat_1	56	32894	34696		-1	D			YP_009664279.1	YP_009664279.1 HNH endonuclease [Bacillus phage PBS1]	FALSE	0.397	215	1.947e-57	ROS/MUCR transcriptional regulator protein [PF05443.14]		sp|P06018|MOM_BPMU Methylcarbamoylase mom; XhXp	Xp;Xh	0									1	2	FALSE
unbinned.contig135286		unbinned.contig135286__full-cat_1	57	34792	37665		-1	D			YP_009611797.1	YP_009611797.1 tail sheath monomer [Agrobacterium phage Atu_ph07]	TRUE	0.317	520	9.17e-156	Phage tail sheath protein subtilisin-like domain [PF04984.17]		sp|P13332|TSP_BPT4 Tail sheath protein; XpXrXs	Xr;Xp;Xs	0									0	2	FALSE	V
unbinned.contig135286		unbinned.contig135286__full-cat_1	58	37780	40455		-1	D			YP_009611797.1	YP_009611797.1 tail sheath monomer [Agrobacterium phage Atu_ph07]	FALSE	0.277	419	2.554e-122	Phage tail sheath C-terminal domain [PF17482.5]		sp|P13332|TSP_BPT4 Tail sheath protein; XpXrXs	Xr;Xp;Xs	0									0	2	FALSE	VF
unbinned.contig135286		unbinned.contig135286__full-cat_1	59	40509	41132		-1	E			YP_009611799.1	YP_009611799.1 hypothetical protein FDI40_gp134 [Agrobacterium phage Atu_ph07]	FALSE	0.435	165	1.97e-45			sp|Q7Y4Y9|DNMK_BPR69 Deoxynucleotide monophosphate kinase; Xh	Xh	0									1	4	FALSE	F
unbinned.contig135286		unbinned.contig135286__full-cat_1	60	41195	42406		1	E													0									2	4	FALSE	F
unbinned.contig135286		unbinned.contig135286__full-cat_1	61	42442	42945		-1	E													0									2	5	FALSE	F
unbinned.contig13863		unbinned.contig13863__full-cat_1	1	3	71		-1	E													0									2	5	FALSE	F
unbinned.contig13863		unbinned.contig13863__full-cat_1	2	68	2173		-1	D			YP_001700563.1	YP_001700563.1 bacteriophage terminase, large subunit [Salmonella phage Fels-1]	TRUE	0.452	544	1.083e-167	Terminase large subunit gpA, endonuclease domain [PF20454.1]; Phage terminase large subunit gpA, ATPase domain [PF05876.15]		sp|P36693|TERL_BPP21 Terminase, large subunit; XhXr	Xr;Xh	0									0	4	FALSE	VF
unbinned.contig13863		unbinned.contig13863__full-cat_1	3	2148	2705		-1	D									Protein of unknown function (DUF1441) [PF07278.14]		sp|P03707|TERS_LAMBD Terminase small subunit; XhXr	Xr;Xh	0									2	2	FALSE	VF
unbinned.contig13863		unbinned.contig13863__full-cat_1	4	2992	3591		-1	E											REFSEQ hypothetical protein; Xu	Xu	0									1	2	FALSE	F
unbinned.contig13863		unbinned.contig13863__full-cat_1	5	3591	4124		-1	E													0									2	2	FALSE	F
unbinned.contig13863		unbinned.contig13863__full-cat_1	6	4105	5199		-1	C	K00986	RNA-directed DNA polymerase [EC:2.7.7.49]	YP_010110324.1	YP_010110324.1 VOG0979 [crAssphage cr55_1]	FALSE	0.392	190	1.455e-51	Reverse transcriptase (RNA-dependent DNA polymerase) [PF00078.30]		REFSEQ reverse transcriptase; Xu	Xu	0									1	2	FALSE	F
unbinned.contig13863		unbinned.contig13863__full-cat_1	7	5452	5805		-1	D									23S rRNA-intervening sequence protein [PF05635.14]		REFSEQ diversity-generating retroelement protein Avd; Xu	Xu	0									1	2	FALSE
unbinned.contig13863		unbinned.contig13863__full-cat_1	8	5858	7300		-1	D			YP_009997650.1	YP_009997650.1 hypothetical protein JT317_gp35 [Klebsiella phage YMC16/01/N133_KPN_BP]	FALSE	0.303	166	3.53e-42	Sulfatase-modifying factor enzyme 1 [PF03781.19]		REFSEQ hypothetical protein; Xu	Xu	0									1	2	FALSE
unbinned.contig13863		unbinned.contig13863__full-cat_1	9	7297	8205		-1	E													0									2	2	FALSE	F
unbinned.contig13863		unbinned.contig13863__full-cat_1	10	8213	8653		-1	E													0									2	2	FALSE	F
unbinned.contig13863		unbinned.contig13863__full-cat_1	11	8655	9230		-1	E													0									2	2	FALSE	F
unbinned.contig13863		unbinned.contig13863__full-cat_1	12	9234	9698		-1	D			YP_009595662.1	YP_009595662.1 hypothetical protein FDG98_gp089 [Pseudomonas phage pf16]	FALSE	0.424	88	9.923e-20	Family of unknown function (DUF5675) [PF18925.3]		REFSEQ hypothetical protein; Xu	Xu	0									1	2	FALSE	F
unbinned.contig13863		unbinned.contig13863__full-cat_1	13	9695	10111		-1	E													0									2	2	FALSE	F
unbinned.contig13863		unbinned.contig13863__full-cat_1	14	10346	11299		1	E													0									2	2	FALSE	F
unbinned.contig13863		unbinned.contig13863__full-cat_1	15	11302	11778		1	E													0									2	2	FALSE	F
unbinned.contig13863		unbinned.contig13863__full-cat_1	16	11779	12465		-1	D									DnaJ central domain [PF00684.22]				1									1	2	FALSE	F
unbinned.contig13863		unbinned.contig13863__full-cat_1	17	12520	12711		-1	C	K01160	crossover junction endodeoxyribonuclease RusA [EC:3.1.21.10]	YP_009909553.1	YP_009909553.1 Holliday junction resolvase / Crossover junction endodeoxyribonuclease rusA (EC [Escherichia virus Lambda_1H12]	FALSE	0.536	67	5.558e-14	Endodeoxyribonuclease RusA [PF05866.14]				0									1	5	FALSE	F
unbinned.contig142438		unbinned.contig142438__full-cat_1	1	3	107		1	E													0									2	5	FALSE	F
unbinned.contig142438		unbinned.contig142438__full-cat_1	2	187	609		-1	E			YP_009099695.1	YP_009099695.1 hypothetical protein DSS3P1_38 [Ruegeria phage DSS3-P1]	FALSE	0.388	69	2.065e-13			REFSEQ hypothetical protein; Xu	Xu	0									2	4	FALSE	F
unbinned.contig142438		unbinned.contig142438__full-cat_1	3	582	704		-1	E													0									2	4	FALSE	F
unbinned.contig142438		unbinned.contig142438__full-cat_1	4	701	928		-1	E													0									2	4	FALSE	F
unbinned.contig142438		unbinned.contig142438__full-cat_1	5	925	1728		-1	D			YP_006990464.1	YP_006990464.1 hypothetical protein D877_gp34 [Edwardsiella phage KF-1]	FALSE	0.469	139	1.563e-35	Glycosyl hydrolase 108 [PF05838.15]; Predicted Peptidoglycan domain [PF09374.13]	GH108 N-acetylmuramidase (EC 3.2.1.17) [GH108]	REFSEQ hypothetical protein; Xu	Xu	0									1	4	FALSE	AF
unbinned.contig142438		unbinned.contig142438__full-cat_1	6	1794	2042		-1	E													0									2	2	FALSE	F
unbinned.contig142438		unbinned.contig142438__full-cat_1	7	2039	2236		-1	E													0									1	2	FALSE	F
unbinned.contig142438		unbinned.contig142438__full-cat_1	8	2233	2553		-1	E			YP_009219045.1	YP_009219045.1 hypothetical protein AVU12_gp096 [Pseudomonas phage KPP21]	FALSE	0.365	63	6.551e-12			REFSEQ hypothetical protein; Xu	Xu	0									1	2	FALSE	F
unbinned.contig142438		unbinned.contig142438__full-cat_1	9	2567	3724		-1	E			YP_009604306.1	YP_009604306.1 hypothetical protein FDH89_gp06 [Pseudomonas phage phiR18]	FALSE	0.242	104	1.865e-22					0									1	2	FALSE	F
unbinned.contig142438		unbinned.contig142438__full-cat_1	10	3732	10835		-1	D			YP_007238093.1	YP_007238093.1 putative tail component protein [Xanthomonas virus CP1]	FALSE	0.232	115	3.558e-24	Putative phage tail protein [PF13550.9]		REFSEQ putative tail fibre protein; Xu	Xu	0									0	2	FALSE	F
unbinned.contig142438		unbinned.contig142438__full-cat_1	11	10835	11215		-1	E													0									1	1	FALSE
unbinned.contig142438		unbinned.contig142438__full-cat_1	12	11208	11816		-1	E											REFSEQ hypothetical protein; Xu	Xu	0									1	1	FALSE
unbinned.contig142438		unbinned.contig142438__full-cat_1	13	11813	12439		-1	E													0									1	1	FALSE
unbinned.contig142438		unbinned.contig142438__full-cat_1	14	12439	14583		-1	D			YP_009225686.1	YP_009225686.1 tapemeasure [Rhodobacter phage RcTitan]	FALSE	0.285	190	2.596e-48	Tape measure protein [PF20155.2]; Lambda phage tail tape-measure protein (Tape_meas_lam_C) [PF09718.13]		REFSEQ tape measure protein; Xu	Xu	0									0	1	FALSE
unbinned.contig142438		unbinned.contig142438__full-cat_1	15	14576	14800		-1	E													0									2	1	FALSE
unbinned.contig142438		unbinned.contig142438__full-cat_1	16	14797	15294		-1	E													0									2	1	FALSE
unbinned.contig142438		unbinned.contig142438__full-cat_1	17	15294	16235		-1	D									Phage tail tube protein [PF18906.3]		REFSEQ hypothetical protein; Xu	Xu	0									0	1	FALSE
unbinned.contig142438		unbinned.contig142438__full-cat_1	18	16258	16698		-1	E													0									2	1	FALSE
unbinned.contig142438		unbinned.contig142438__full-cat_1	19	16695	17339		-1	D									Family of unknown function (DUF6441) [PF20039.2]				0									2	1	FALSE
unbinned.contig142438		unbinned.contig142438__full-cat_1	20	17336	17653		-1	E													0									2	1	FALSE
unbinned.contig142438		unbinned.contig142438__full-cat_1	21	17718	18740		-1	D			YP_009822976.1	YP_009822976.1 major capsid protein [Rheinheimera phage vB_RspM_Barba18A]	FALSE	0.347	190	6.779e-52	Phage major capsid protein E [PF03864.18]		sp|D6RRG1|CAPSD_BPKPP Major capsid protein; XhXs	Xs;Xh	0									2	1	FALSE	V
unbinned.contig142438		unbinned.contig142438__full-cat_1	22	18783	19181		-1	D									Bacteriophage lambda head decoration protein D [PF02924.17]				0									2	1	FALSE
unbinned.contig142438		unbinned.contig142438__full-cat_1	23	19238	20644		-1	C	K21511	capsid assembly protease [EC:3.4.21.-]	YP_009909713.1	YP_009909713.1 Phage capsid and scaffold [Escherichia phage 2H10]	FALSE	0.397	195	4.952e-52	Peptidase family S49 [PF01343.21]; Clp protease [PF00574.26]		sp|P03711|SCAF_LAMBD Capsid assembly protease C; XhXs	Xs;Xh	0	MER0203725	S49A	MER0203725 - subfamily S49A unassigned non-peptidase homologues (Rhodobacter capsulatus) [S49.UNA]#S49A#{peptidase unit: 34-232}~source ADE85165~	FALSE	0.666	265	4.017e-75		0	1	FALSE	VP
unbinned.contig142438		unbinned.contig142438__full-cat_1	24	20660	22174		-1	D			YP_004934603.1	YP_004934603.1 lambda-like phage portal protein [Synechococcus phage S-CBS1]	FALSE	0.305	209	2.089e-56	Phage portal protein, lambda family [PF05136.16]		sp|P36272|PORTL_BPP21 Portal protein B; XpXrXs	Xr;Xp;Xs	0									0	1	FALSE	V
unbinned.contig142438		unbinned.contig142438__full-cat_1	25	22176	22391		-1	E													0									2	1	FALSE
unbinned.contig142438		unbinned.contig142438__full-cat_1	26	22396	24381		-1	C	K21512	terminase, large subunit [EC:3.1.21.4]	YP_004934601.1	YP_004934601.1 large terminase subunit [Synechococcus phage S-CBS1]	TRUE	0.402	430	3.161e-129	Terminase large subunit gpA, endonuclease domain [PF20454.1]; Phage terminase large subunit gpA, ATPase domain [PF05876.15]		sp|Q05219|VG13_BPML5 Gene 13 protein; Xu	Xu	0									0	2	FALSE
unbinned.contig142438		unbinned.contig142438__full-cat_1	27	24368	24991		-1	E													0									1	2	FALSE
unbinned.contig142438		unbinned.contig142438__full-cat_1	28	25119	25301		1	E													0									2	2	FALSE
unbinned.contig142438		unbinned.contig142438__full-cat_1	29	25357	25560		1	E													0									2	2	FALSE
unbinned.contig142438		unbinned.contig142438__full-cat_1	30	25573	26259		-1	E			YP_009302758.1	YP_009302758.1 endonuclease [Gordonia phage BetterKatz]	FALSE	0.353	96	2.93e-21			REFSEQ endonuclease; Xu	Xu	0									1	2	FALSE
unbinned.contig142438		unbinned.contig142438__full-cat_1	31	26256	27638		-1	D			YP_009221546.1	YP_009221546.1 DNA modification methylase [Verrucomicrobia phage P8625]	FALSE	0.361	266	4.6e-76	DNA methylase [PF01555.21]; ParB/Sulfiredoxin domain [PF02195.21]		sp|P14243|MTC9_CITFR Modification methylase Cfr9I; XhXp	Xp;Xh	0									1	2	FALSE
unbinned.contig142438		unbinned.contig142438__full-cat_1	32	28270	28695		-1	D									Domain of unknown function (DUF6362) [PF19889.2]				0									1	2	FALSE
unbinned.contig142438		unbinned.contig142438__full-cat_1	33	28706	29569		-1	D									Helix-turn-helix domain [PF13730.9]; Firmicute plasmid replication protein (RepL) [PF05732.14]		REFSEQ helix-turn-helix domain-containing protein; Xu	Xu	0									1	2	FALSE
unbinned.contig142438		unbinned.contig142438__full-cat_1	34	29586	30197		-1	E													0									2	2	FALSE	F
unbinned.contig142438		unbinned.contig142438__full-cat_1	35	30194	30499		-1	E													0									2	2	FALSE	F
unbinned.contig142438		unbinned.contig142438__full-cat_1	36	30499	31098		-1	E											REFSEQ hypothetical protein; Xu	Xu	0									1	2	FALSE	F
unbinned.contig142438		unbinned.contig142438__full-cat_1	37	31095	31187		-1	E													0									2	2	FALSE	F
unbinned.contig142438		unbinned.contig142438__full-cat_1	38	31180	31512		-1	E													0									1	2	FALSE	F
unbinned.contig142438		unbinned.contig142438__full-cat_1	39	31509	31721		-1	E													0									2	2	FALSE	F
unbinned.contig142438		unbinned.contig142438__full-cat_1	40	31711	31947		-1	E													0									2	2	FALSE	F
unbinned.contig142438		unbinned.contig142438__full-cat_1	41	31944	32222		-1	E													0									2	2	FALSE	F
unbinned.contig142438		unbinned.contig142438__full-cat_1	42	32215	32448		-1	E													0									2	2	FALSE	F
unbinned.contig142438		unbinned.contig142438__full-cat_1	43	32441	32653		-1	E													0									2	2	FALSE	F
unbinned.contig142438		unbinned.contig142438__full-cat_1	44	32658	32885		-1	E													0									2	2	FALSE	F
unbinned.contig142438		unbinned.contig142438__full-cat_1	45	32885	33757		-1	D									Uncharacterized conserved protein (DUF2303) [PF10065.12]		sp|P76513|YFDQ_ECOLI Uncharacterized protein YfdQ; Xu	Xu	0									2	2	FALSE	F
unbinned.contig142438		unbinned.contig142438__full-cat_1	46	33787	34128		-1	E											sp|P76512|YFDP_ECOLI Uncharacterized protein YfdP; Xu	Xu	0									1	4	FALSE	F
unbinned.contig142438		unbinned.contig142438__full-cat_1	47	34178	34390		-1	D									Helix-turn-helix domain [PF12728.10]; Phage DNA packaging protein Nu1 [PF07471.15]				0									2	4	FALSE	F
unbinned.contig142438		unbinned.contig142438__full-cat_1	48	34387	34632		-1	E													0									2	4	FALSE	F
unbinned.contig142438		unbinned.contig142438__full-cat_1	49	34636	34743		-1	E													0									2	5	FALSE	F
unbinned.contig14476		unbinned.contig14476__full-cat_1	1	291	1205		1	D			YP_009887336.1	YP_009887336.1 hypothetical protein HYQ28_gp70 [Arthrobacter phage Abba]	FALSE	0.223	74	2.304e-13	Domain of unknown function (DUF932) [PF06067.14]		sp|P52132|YFJQ_ECOLI UPF0380 protein YfjQ; Xu	Xu	0									1	5	FALSE	F
unbinned.contig14476		unbinned.contig14476__full-cat_1	2	1297	1704		1	E													0									2	2	FALSE	F
unbinned.contig14476		unbinned.contig14476__full-cat_1	3	1766	3058		-1	E													0									1	2	FALSE	F
unbinned.contig14476		unbinned.contig14476__full-cat_1	4	3115	4020		-1	E													0									1	2	FALSE	F
unbinned.contig14476		unbinned.contig14476__full-cat_1	5	4004	4669		-1	E													0									2	2	FALSE	F
unbinned.contig14476		unbinned.contig14476__full-cat_1	6	4753	7062		-1	D									CHU_C Type IX secretion signal domain [PF13585.9]				0									2	2	FALSE	F
unbinned.contig14476		unbinned.contig14476__full-cat_1	7	7055	7672		-1	E													0									1	2	FALSE
unbinned.contig14476		unbinned.contig14476__full-cat_1	8	7676	8365		-1	C	K07096	uncharacterized protein	YP_010114451.1	YP_010114451.1 phosphoesterase [Flavobacterium phage vB_FspM_immuto_2-6A]	FALSE	0.626	284	2.689e-86	Calcineurin-like phosphoesterase [PF00149.31]; Metallophosphoesterase, calcineurin superfamily [PF14582.9]; Calcineurin-like phosphoesterase superfamily domain [PF12850.10]		sp|Q5UQ73|YL509_MIMIV Uncharacterized protein L509; Xu	Xu	0									1	2	FALSE
unbinned.contig14476		unbinned.contig14476__full-cat_1	9	8388	9194		-1	E													0									2	2	FALSE
unbinned.contig14476		unbinned.contig14476__full-cat_1	10	9205	9375		-1	E													0									1	2	FALSE
unbinned.contig14476		unbinned.contig14476__full-cat_1	11	9378	9683		-1	E													0									2	2	FALSE
unbinned.contig14476		unbinned.contig14476__full-cat_1	12	9724	10473		-1	C	K00571	site-specific DNA-methyltransferase (adenine-specific) [EC:2.1.1.72]	YP_007877474.1	YP_007877474.1 DNA methylase [Vibrio phage douglas 12A4]	FALSE	0.601	282	3.104e-85	DNA methylase [PF01555.21]		sp|P14243|MTC9_CITFR Modification methylase Cfr9I; XhXp	Xp;Xh	0									1	2	FALSE
unbinned.contig14476		unbinned.contig14476__full-cat_1	13	10493	11149		-1	E													0									2	2	FALSE
unbinned.contig14476		unbinned.contig14476__full-cat_1	14	11146	11895		-1	E			YP_009099036.1	YP_009099036.1 hypothetical protein OZ74_gp180 [Caulobacter phage Cr30]	FALSE	0.263	88	2.336e-18			REFSEQ hypothetical protein; Xu	Xu	0									1	2	FALSE	F
unbinned.contig14476		unbinned.contig14476__full-cat_1	15	12031	14118		1	D			YP_009611869.1	YP_009611869.1 prohead core protein [Agrobacterium phage Atu_ph07]	FALSE	0.383	94	1.7e-18	Prohead core protein serine protease [PF03420.16]		sp|P06807|PCPP_BPT4 Prohead core protein protease; XhXs	Xs;Xh	0	MER0048597	S77	MER0048597 - prohead peptidase gp21 (bacteriophage T4) () [S77.001]#S77#{peptidase unit: 14-172}~source AAX44511~	FALSE	0.31	72	3.484e-11		0	2	FALSE	VPF
unbinned.contig14476		unbinned.contig14476__full-cat_1	16	14178	15851		1	E			YP_007006763.1	YP_007006763.1 gp156 [Sphingomonas phage PAU]	FALSE	0.232	150	2.364e-36			sp|P04535|CAPSH_BPT4 Major capsid protein; XhXs	Xs;Xh	0									0	4	FALSE	VF
unbinned.contig14476		unbinned.contig14476__full-cat_1	17	15926	16114		-1	D									Protein of unknown function (DUF739) [PF05339.14]				0									2	4	FALSE	F
unbinned.contig14476		unbinned.contig14476__full-cat_1	18	16179	16595		-1	E													0									2	5	FALSE	F
unbinned.contig148692		unbinned.contig148692__full-cat_1	1	1	996		1	E			YP_004421485.1	YP_004421485.1 structural protein [Synechococcus phage S-CBS2]	FALSE	0.291	71	2.441e-12					0									0	5	FALSE	F
unbinned.contig148692		unbinned.contig148692__full-cat_1	2	999	2966		1	E													0									2	1	FALSE	F
unbinned.contig148692		unbinned.contig148692__full-cat_1	3	2976	3695		1	E													0									1	1	FALSE	F
unbinned.contig148692		unbinned.contig148692__full-cat_1	4	3769	4170		1	E													0									2	1	FALSE	F
unbinned.contig148692		unbinned.contig148692__full-cat_1	5	4273	4698		1	E													0									2	1	FALSE	F
unbinned.contig148692		unbinned.contig148692__full-cat_1	6	4712	4966		1	E													0									1	1	FALSE	F
unbinned.contig148692		unbinned.contig148692__full-cat_1	7	4966	5136		1	E													0									2	1	FALSE	F
unbinned.contig148692		unbinned.contig148692__full-cat_1	8	5133	5354		1	E													0									2	1	FALSE
unbinned.contig148692		unbinned.contig148692__full-cat_1	9	5344	5898		1	E													0									2	1	FALSE
unbinned.contig148692		unbinned.contig148692__full-cat_1	10	5901	6809		1	E													0									1	1	FALSE
unbinned.contig148692		unbinned.contig148692__full-cat_1	11	6827	7174		1	E													0									2	1	FALSE
unbinned.contig148692		unbinned.contig148692__full-cat_1	12	7176	7871		1	E			YP_009611700.1	YP_009611700.1 hypothetical protein FDI40_gp035 [Agrobacterium phage Atu_ph07]	FALSE	0.362	136	5.645e-35			REFSEQ hypothetical protein; Xu	Xu	0									1	1	FALSE
unbinned.contig148692		unbinned.contig148692__full-cat_1	13	7913	8821		1	E													0									2	1	FALSE
unbinned.contig148692		unbinned.contig148692__full-cat_1	14	8821	10617		1	E													0									0	1	FALSE
unbinned.contig148692		unbinned.contig148692__full-cat_1	15	10630	12561		1	D			YP_007674975.1	YP_007674975.1 hypothetical protein CPKG_00002 [Cyanophage KBS-S-2A]	FALSE	0.343	115	3.992e-25	Phage Tail Collar Domain [PF07484.15]		sp|P10930|FIB12_BPT4 Short tail fiber protein gp12; XhXpXs	Xs;Xp;Xh	0									0	2	FALSE	V
unbinned.contig148692		unbinned.contig148692__full-cat_1	16	12714	13160		1	E													0									2	2	FALSE
unbinned.contig148692		unbinned.contig148692__full-cat_1	17	13202	13978		1	E													0									2	2	FALSE
unbinned.contig148692		unbinned.contig148692__full-cat_1	18	13968	15002		1	E			YP_009599740.1	YP_009599740.1 recombination endonuclease subunit [Serratia phage BF]	FALSE	0.449	276	2.275e-81					0									1	2	FALSE
unbinned.contig148692		unbinned.contig148692__full-cat_1	19	15011	17797		1	D			YP_009612356.1	YP_009612356.1 recombination-related endonuclease [Agrobacterium phage Atu_ph07]	FALSE	0.363	327	1.326e-91	RecF/RecN/SMC N terminal domain [PF02463.22]		sp|P04522|EXO2_BPT4 Exonuclease subunit 2; XhXp	Xp;Xh	0									1	2	FALSE
unbinned.contig148692		unbinned.contig148692__full-cat_1	20	17806	18423		-1	D									HNH endonuclease [PF14279.9]; HNH endonuclease [PF01844.26]; HNH endonuclease [PF13395.9]		REFSEQ HNH endonuclease; Xu	Xu	1									1	2	FALSE
unbinned.contig148692		unbinned.contig148692__full-cat_1	21	18404	19015		-1	E													0									2	2	FALSE
unbinned.contig148692		unbinned.contig148692__full-cat_1	22	19116	19784		-1	E													0									2	2	FALSE
unbinned.contig148692		unbinned.contig148692__full-cat_1	23	19768	20256		-1	E													0									2	2	FALSE
unbinned.contig148692		unbinned.contig148692__full-cat_1	24	20241	20789		-1	E													0									2	2	FALSE
unbinned.contig148692		unbinned.contig148692__full-cat_1	25	20837	23080		-1	E													0									1	2	FALSE	F
unbinned.contig148692		unbinned.contig148692__full-cat_1	26	23231	25213		-1	E													0									1	4	FALSE	F
unbinned.contig148692		unbinned.contig148692__full-cat_1	27	25296	25844		-1	E													0									2	5	FALSE	F
unbinned.contig149171		unbinned.contig149171__full-cat_1	1	3	338		-1	E													0									2	5	FALSE	F
unbinned.contig149171		unbinned.contig149171__full-cat_1	2	1072	2328		1	E			YP_009813582.1	YP_009813582.1 hypothetical protein HOU32_gp137 [Dickeya phage vB_DsoM_JA11]	FALSE	0.316	78	2.913e-14			REFSEQ hypothetical protein; Xu	Xu	0									1	4	FALSE	F
unbinned.contig149171		unbinned.contig149171__full-cat_1	3	2349	2495		1	E													0									2	2	FALSE	F
unbinned.contig149171		unbinned.contig149171__full-cat_1	4	2495	4093		1	E													0									1	2	FALSE	F
unbinned.contig149171		unbinned.contig149171__full-cat_1	5	4114	6321		1	C	K03791	putative chitinase	YP_009224038.1	YP_009224038.1 putative chitinase [Achromobacter phage JWF]	FALSE	0.375	100	1.683e-20	Chitinase class I [PF00182.22]	GH19 chitinase (EC 3.2.1.14); lysozyme (EC 3.2.1.17) [GH19]	REFSEQ hypothetical protein; Xu	Xu	0									1	2	FALSE	AF
unbinned.contig149171		unbinned.contig149171__full-cat_1	6	6329	6793		-1	E													0									2	2	FALSE
unbinned.contig149171		unbinned.contig149171__full-cat_1	7	6790	7128		-1	E													0									2	2	FALSE
unbinned.contig149171		unbinned.contig149171__full-cat_1	8	7175	8398		1	E													0									2	2	FALSE
unbinned.contig149171		unbinned.contig149171__full-cat_1	9	8371	8652		1	E													0									2	2	FALSE
unbinned.contig149171		unbinned.contig149171__full-cat_1	10	8634	8840		1	E													0									2	2	FALSE
unbinned.contig149171		unbinned.contig149171__full-cat_1	11	8842	9537		-1	E													0									2	2	FALSE	F
unbinned.contig149171		unbinned.contig149171__full-cat_1	12	9592	9933		1	E													0									2	2	FALSE	F
unbinned.contig149171		unbinned.contig149171__full-cat_1	13	9920	10177		1	E													0									2	2	FALSE	F
unbinned.contig149171		unbinned.contig149171__full-cat_1	14	10163	10339		-1	E													0									2	2	FALSE	F
unbinned.contig149171		unbinned.contig149171__full-cat_1	15	10342	10788		-1	E													0									2	2	FALSE	F
unbinned.contig149171		unbinned.contig149171__full-cat_1	16	10873	11922		-1	D									gp32 DNA binding protein like [PF08804.13]				0									1	2	FALSE	F
unbinned.contig149171		unbinned.contig149171__full-cat_1	17	12054	12584		-1	E													0									1	2	FALSE	F
unbinned.contig149171		unbinned.contig149171__full-cat_1	18	12714	13949		-1	E													0									0	5	FALSE	F
unbinned.contig149465		unbinned.contig149465__full-cat_2	1	2	64		-1	E													0									2	5	FALSE	F
unbinned.contig149465		unbinned.contig149465__full-cat_2	2	873	1337		1	E													0									2	4	FALSE	F
unbinned.contig149465		unbinned.contig149465__full-cat_2	3	1363	1749		-1	E													0									2	4	FALSE	F
unbinned.contig149465		unbinned.contig149465__full-cat_2	4	1876	2646		-1	E													0									2	4	FALSE	F
unbinned.contig149465		unbinned.contig149465__full-cat_2	5	2661	3170		-1	D									Exonuclease [PF00929.27]				0									2	4	FALSE	F
unbinned.contig149465		unbinned.contig149465__full-cat_2	6	3143	3502		-1	D			YP_007675831.1	YP_007675831.1 hypothetical protein SUFG_00048 [Sulfitobacter phage phiCB2047-B]	FALSE	0.592	131	2.789e-35	RyR domain [PF02026.19]		REFSEQ hypothetical protein; Xu	Xu	0									1	4	FALSE	F
unbinned.contig149465		unbinned.contig149465__full-cat_2	7	3559	3783		1	E													0									2	3	FALSE	F
unbinned.contig149465		unbinned.contig149465__full-cat_2	8	3959	4339		1	E													0									2	3	FALSE	F
unbinned.contig149465		unbinned.contig149465__full-cat_2	9	4470	5327		1	E													0									2	3	FALSE	F
unbinned.contig149465		unbinned.contig149465__full-cat_2	10	5408	5674		1	E													0									2	3	FALSE	F
unbinned.contig149465		unbinned.contig149465__full-cat_2	11	5852	5983		1	E													0									2	3	FALSE	F
unbinned.contig149465		unbinned.contig149465__full-cat_2	12	6094	6627		1	E			YP_009612052.1	YP_009612052.1 hypothetical protein FDI40_gp387 [Agrobacterium phage Atu_ph07]	FALSE	0.435	70	4.86e-13					0									1	3	FALSE	F
unbinned.contig149465		unbinned.contig149465__full-cat_2	13	6624	7244		1	E			YP_009612052.1	YP_009612052.1 hypothetical protein FDI40_gp387 [Agrobacterium phage Atu_ph07]	FALSE	0.496	78	1.226e-15					0									1	3	FALSE	F
unbinned.contig149465		unbinned.contig149465__full-cat_2	14	7241	7861		1	E			YP_009611884.1	YP_009611884.1 hypothetical protein FDI40_gp219 [Agrobacterium phage Atu_ph07]	FALSE	0.521	162	2.336e-44					0									1	3	FALSE	F
unbinned.contig149465		unbinned.contig149465__full-cat_2	15	7858	8415		1	E													0									1	5	FALSE	F
unbinned.contig150312		unbinned.contig150312__full-cat_2	1	1	1326		-1	E													0									2	5	FALSE	TF
unbinned.contig150312		unbinned.contig150312__full-cat_2	2	1323	1868		-1	E													0									2	4	FALSE	TF
unbinned.contig150312		unbinned.contig150312__full-cat_2	3	2347	3345		-1	C	K07481	transposase, IS5 family							Transposase domain (DUF772) [PF05598.14]; Transposase DDE domain [PF13612.9]		sp|P0CE52|INSH4_ECOLI Transposase InsH for insertion sequence element IS5F; Xr	Xr	0									1	4	FALSE	VTF
unbinned.contig150312		unbinned.contig150312__full-cat_2	4	3736	4974		1	C	K04763	integrase/recombinase XerD							Phage integrase family [PF00589.25]; Phage integrase, N-terminal SAM-like domain [PF02899.20]		sp|P22877|INTR_SACER Integrase; XhXr	Xr;Xh	0									1	3	TRUE	VTF
unbinned.contig150312		unbinned.contig150312__full-cat_2	5	4971	5897		1	D									Phage integrase family [PF00589.25]; Integrase [PF12835.10]		sp|P22877|INTR_SACER Integrase; XhXr	Xr;Xh	0									1	3	FALSE	VTF
unbinned.contig150312		unbinned.contig150312__full-cat_2	6	5894	6898		1	C	K04763	integrase/recombinase XerD	YP_009595182.1	YP_009595182.1 tyrosine recombinase XerD-like protein [Bacillus phage Mgbh1]	FALSE	0.271	107	5.357e-24	Phage integrase family [PF00589.25]; Phage integrase, N-terminal SAM-like domain [PF02899.20]; Phage integrase, N-terminal SAM-like domain [PF13495.9]		sp|P22877|INTR_SACER Integrase; XhXr	Xr;Xh	0									1	4	TRUE	VTF
unbinned.contig150312		unbinned.contig150312__full-cat_2	7	7445	8080		1	E													0									2	5	FALSE	TF
unbinned.contig155532		unbinned.contig155532__full-cat_1	1	1	90		-1	E													0									2	5	FALSE	F
unbinned.contig155532		unbinned.contig155532__full-cat_1	2	102	1454		-1	D			YP_002224871.1	YP_002224871.1 gp206 [Mycobacterium phage Rizal]	FALSE	0.291	145	2.115e-35	Homing endonuclease [PF05204.17]; LAGLIDADG-like domain [PF14528.9]; Hom_end-associated Hint [PF05203.19]		sp|O64206|VG13_BPMD2 Gene 13 protein; Xu	Xu	0	MER0295503	N09	MER0295503 - family N9 unassigned peptide lyases (Ignavibacterium album) [N09.UPW]#N09#{peptidase unit: 229-570}~source YP_005845691~	FALSE	0.225	90	2.583e-17		0	4	FALSE	PF
unbinned.contig155532		unbinned.contig155532__full-cat_1	3	1565	2371		1	E													0									1	1	FALSE	F
unbinned.contig155532		unbinned.contig155532__full-cat_1	4	2457	3647		1	E													0									2	1	FALSE	F
unbinned.contig155532		unbinned.contig155532__full-cat_1	5	3640	4071		1	E													0									2	1	FALSE	F
unbinned.contig155532		unbinned.contig155532__full-cat_1	6	4100	4858		1	E													0									2	1	FALSE	F
unbinned.contig155532		unbinned.contig155532__full-cat_1	7	4855	5493		1	E													0									2	1	FALSE	F
unbinned.contig155532		unbinned.contig155532__full-cat_1	8	5555	6148		1	C	K01358	ATP-dependent Clp protease, protease subunit [EC:3.4.21.92]	YP_009612341.1	YP_009612341.1 ATP-dependent Clp protease proteolytic subunit [Agrobacterium phage Atu_ph07]	FALSE	0.494	177	1.442e-49	Clp protease [PF00574.26]				0	MER1014488	S14	MER1014488 - family S14 unassigned peptidases (Enterococcus columbae) [S14.UPW]#S14#{peptidase unit: 2-191}~source S0KXN2~	FALSE	0.622	235	4.131e-69		2	1	FALSE	P
unbinned.contig155532		unbinned.contig155532__full-cat_1	9	6201	6638		1	C	K09117	uncharacterized protein	YP_009834836.1	YP_009834836.1 hypothetical protein HWB29_gp134 [Aeromonas phage AS-sw]	FALSE	0.367	85	6.406e-19	Yqey-like protein [PF09424.13]		REFSEQ hypothetical protein; Xu	Xu	0									1	1	FALSE
unbinned.contig155532		unbinned.contig155532__full-cat_1	10	6652	7704		1	E			YP_009011715.1	YP_009011715.1 hypothetical protein CL89_gp192 [Aeromonas phage PX29]	FALSE	0.341	187	8.191e-51			REFSEQ hypothetical protein; Xu	Xu	0									1	1	FALSE
unbinned.contig155532		unbinned.contig155532__full-cat_1	11	7770	8318		1	E			YP_009813939.1	YP_009813939.1 hypothetical protein HOU35_gp092 [Acinetobacter phage vB_AbaM_B09_Aci05]	FALSE	0.519	158	2.051e-43			REFSEQ hypothetical protein; Xu	Xu	0									1	1	FALSE
unbinned.contig155532		unbinned.contig155532__full-cat_1	12	8428	8574		1	E													0									2	1	FALSE
unbinned.contig155532		unbinned.contig155532__full-cat_1	13	8609	8833		-1	E													0									2	1	FALSE
unbinned.contig155532		unbinned.contig155532__full-cat_1	14	8833	8991		-1	E													0									2	1	FALSE
unbinned.contig155532		unbinned.contig155532__full-cat_1	15	9000	9833		-1	D			YP_009151728.1	YP_009151728.1 RNA polymerase sigma factor [Bacillus phage Moonbeam]	FALSE	0.234	79	4.331e-15	Sigma-70, region 4 [PF04545.19]				0									1	1	FALSE
unbinned.contig155532		unbinned.contig155532__full-cat_1	16	9843	10001		-1	E													0									2	1	FALSE
unbinned.contig155532		unbinned.contig155532__full-cat_1	17	10066	10407		-1	E													0									2	1	FALSE
unbinned.contig155532		unbinned.contig155532__full-cat_1	18	10532	11077		1	E													0									2	1	FALSE
unbinned.contig155532		unbinned.contig155532__full-cat_1	19	11140	11394		1	E													0									2	1	FALSE
unbinned.contig155532		unbinned.contig155532__full-cat_1	20	11441	11884		1	E													0									2	1	FALSE
unbinned.contig155532		unbinned.contig155532__full-cat_1	21	11953	12315		1	E													0									1	1	FALSE
unbinned.contig155532		unbinned.contig155532__full-cat_1	22	12308	13084		-1	E			YP_009611718.1	YP_009611718.1 hypothetical protein FDI40_gp053 [Agrobacterium phage Atu_ph07]	FALSE	0.233	77	1.363e-14					0									2	1	FALSE
unbinned.contig155532		unbinned.contig155532__full-cat_1	23	13103	13645		1	E													0									2	1	FALSE
unbinned.contig155532		unbinned.contig155532__full-cat_1	24	13697	13903		1	E													0									2	1	FALSE
unbinned.contig155532		unbinned.contig155532__full-cat_1	25	13914	14696		1	C	K10761	tRNA(His) guanylyltransferase [EC:2.7.7.79]	YP_009599642.1	YP_009599642.1 tRNAHis-5'-guanylyltransferase [Serratia phage BF]	FALSE	0.418	182	2.119e-50	tRNAHis guanylyltransferase [PF04446.15]		sp|Q5UP24|YR259_MIMIV Uncharacterized protein R259; Xu	Xu	0									1	1	FALSE
unbinned.contig155532		unbinned.contig155532__full-cat_1	26	14689	15564		1	E													0									1	1	FALSE
unbinned.contig155532		unbinned.contig155532__full-cat_1	27	15578	16051		1	D			YP_009612146.1	YP_009612146.1 guanosine-3',5'-bis(diphosphate) [Agrobacterium phage Atu_ph07]	FALSE	0.466	121	3.799e-31	HD domain [PF13328.9]		sp|O87331|RELA_CORGL GTP pyrophosphokinase; Xh	Xh	0									1	1	FALSE
unbinned.contig155532		unbinned.contig155532__full-cat_1	28	16048	18246		1	E			YP_009596442.1	YP_009596442.1 hypothetical protein FDH04_gp266 [Rhodococcus phage Weasels2]	FALSE	0.193	141	5.329e-33			REFSEQ hypothetical protein; Xu	Xu	0									1	1	FALSE
unbinned.contig155532		unbinned.contig155532__full-cat_1	29	18259	18561		-1	E													0									2	1	FALSE
unbinned.contig155532		unbinned.contig155532__full-cat_1	30	18590	19081		-1	E													0									2	1	FALSE
unbinned.contig155532		unbinned.contig155532__full-cat_1	31	19074	20204		-1	E													0									2	1	FALSE
unbinned.contig155532		unbinned.contig155532__full-cat_1	32	20229	20654		-1	E													0									2	1	FALSE
unbinned.contig155532		unbinned.contig155532__full-cat_1	33	20656	21042		-1	E													0									2	1	FALSE
unbinned.contig155532		unbinned.contig155532__full-cat_1	34	21054	21566		-1	D									Family of unknown function (DUF5856) [PF19174.3]		sp|P13303|Y05O_BPT4 Uncharacterized 14.6 kDa protein in mobD-ri intergenic region; Xu	Xu	0									0	2	FALSE
unbinned.contig155532		unbinned.contig155532__full-cat_1	35	21600	22163		-1	E													0									2	2	FALSE
unbinned.contig155532		unbinned.contig155532__full-cat_1	36	22185	23441		-1	D			YP_008873388.1	YP_008873388.1 hypothetical protein X915_gp146 [Bacillus phage vB_BanS-Tsamsa]	FALSE	0.411	64	7.734e-10	PcfJ-like protein [PF14284.9]				0									1	2	FALSE	F
unbinned.contig155532		unbinned.contig155532__full-cat_1	37	23542	24192		1	E													0									2	2	FALSE	F
unbinned.contig155532		unbinned.contig155532__full-cat_1	38	24222	24752		1	E			YP_007517997.1	YP_007517997.1 hypothetical protein I899_gp131 [Pelagibacter phage HTVC008M]	FALSE	0.484	79	3.774e-16			REFSEQ hypothetical protein; Xu	Xu	0									1	2	FALSE	F
unbinned.contig155532		unbinned.contig155532__full-cat_1	39	24772	25461		1	E													0									2	2	FALSE	F
unbinned.contig155532		unbinned.contig155532__full-cat_1	40	25523	25999		1	E			NP_835620.1	NP_835620.1 hypothetical protein Rm378p033 [Rhodothermus phage RM378]	FALSE	0.289	64	2.91e-11					0									2	2	FALSE	F
unbinned.contig155532		unbinned.contig155532__full-cat_1	41	25974	26162		-1	E													0									2	2	FALSE	F
unbinned.contig155532		unbinned.contig155532__full-cat_1	42	26295	26642		-1	E													0									2	2	FALSE	F
unbinned.contig155532		unbinned.contig155532__full-cat_1	43	26643	26816		-1	E													0									2	2	FALSE	F
unbinned.contig155532		unbinned.contig155532__full-cat_1	44	26891	27277		-1	E			YP_010013596.1	YP_010013596.1 hypothetical protein J4U01_gp089 [Mycobacterium phage Kumao]	FALSE	0.414	93	1.139e-21			sp|Q05298|VG82_BPML5 Gene 82 protein; Xu	Xu	0									1	4	FALSE	F
unbinned.contig155532		unbinned.contig155532__full-cat_1	45	27386	27469		-1	E													0									2	5	FALSE	F
unbinned.contig156127		unbinned.contig156127__full-cat_2	1	228	3098		-1	D									Chaperone of endosialidase [PF13884.9]				0									1	5	FALSE	F
unbinned.contig156127		unbinned.contig156127__full-cat_2	2	3152	3793		-1	E													0									2	3	FALSE	F
unbinned.contig156127		unbinned.contig156127__full-cat_2	3	3820	6207		-1	D			YP_010107170.1	YP_010107170.1 tail fiber protein [Agrobacterium phage OLIVR5]	FALSE	0.27	64	2.958e-09	Chaperone of endosialidase [PF13884.9]		sp|P07067|FIB37_BPT2 Long tail fiber protein p37; XpXs	Xp;Xs	0									1	5	FALSE	VF
unbinned.contig159901		unbinned.contig159901__full-cat_2	1	145	381		-1	E													0									2	5	FALSE	F
unbinned.contig159901		unbinned.contig159901__full-cat_2	2	520	1344		-1	D									ADP-Ribosyltransferase in polyvalent proteins [PF18760.4]				0									2	4	FALSE	F
unbinned.contig159901		unbinned.contig159901__full-cat_2	3	1838	2017		-1	E													0									2	4	FALSE	F
unbinned.contig159901		unbinned.contig159901__full-cat_2	4	2147	2542		-1	E													0									2	4	FALSE	F
unbinned.contig159901		unbinned.contig159901__full-cat_2	5	2701	2958		-1	E													0									2	4	FALSE	F
unbinned.contig159901		unbinned.contig159901__full-cat_2	6	3117	3797		-1	E													0									1	4	FALSE	F
unbinned.contig159901		unbinned.contig159901__full-cat_2	7	4066	4332		-1	E													0									2	3	FALSE	F
unbinned.contig159901		unbinned.contig159901__full-cat_2	8	4404	4622		-1	E													0									1	3	FALSE	F
unbinned.contig159901		unbinned.contig159901__full-cat_2	9	4767	5003		-1	E													0									2	3	FALSE	F
unbinned.contig159901		unbinned.contig159901__full-cat_2	10	5049	5318		-1	E													0									2	3	FALSE
unbinned.contig159901		unbinned.contig159901__full-cat_2	11	5380	5568		-1	E													0									2	3	FALSE
unbinned.contig159901		unbinned.contig159901__full-cat_2	12	5708	5950		-1	E													0									2	3	FALSE
unbinned.contig159901		unbinned.contig159901__full-cat_2	13	6071	6562		-1	E													0									2	3	FALSE
unbinned.contig159901		unbinned.contig159901__full-cat_2	14	6695	7009		-1	E													0									2	3	FALSE
unbinned.contig159901		unbinned.contig159901__full-cat_2	15	7099	7305		-1	E													0									2	3	FALSE
unbinned.contig159901		unbinned.contig159901__full-cat_2	16	7295	7678		-1	E													0									2	3	FALSE
unbinned.contig159901		unbinned.contig159901__full-cat_2	17	7735	8475		-1	D			YP_006383736.1	YP_006383736.1 gp43 [Salisaeta icosahedral phage 1]	FALSE	0.336	104	1.024e-23	N-6 DNA Methylase [PF02384.19]		REFSEQ hypothetical protein; Xu	Xu	0									1	3	FALSE
unbinned.contig159901		unbinned.contig159901__full-cat_2	18	8518	8712		-1	E													0									2	3	FALSE
unbinned.contig159901		unbinned.contig159901__full-cat_2	19	8988	9677		-1	E													0									2	3	FALSE
unbinned.contig159901		unbinned.contig159901__full-cat_2	20	9936	10526		-1	E													0									2	3	FALSE
unbinned.contig159901		unbinned.contig159901__full-cat_2	21	11024	12292		-1	D			YP_009323112.1	YP_009323112.1 recombination protein [Synechococcus phage S-CAM7]	FALSE	0.31	147	2.724e-36	recA bacterial DNA recombination protein [PF00154.24]; Rad51 [PF08423.14]; KaiC [PF06745.16]		sp|P04529|UVSX_BPT4 Recombination and repair protein; XhXr	Xr;Xh	0									1	3	FALSE	V
unbinned.contig159901		unbinned.contig159901__full-cat_2	22	12362	12937		1	D			YP_009844979.1	YP_009844979.1 HD domain-containing protein [Nodularia phage vB_NspS-kac68v161]	FALSE	0.298	63	1.769e-10	HD domain [PF13328.9]		sp|O87331|RELA_CORGL GTP pyrophosphokinase; Xh	Xh	0									1	3	FALSE
unbinned.contig159901		unbinned.contig159901__full-cat_2	23	12942	13280		1	E													0									2	3	FALSE
unbinned.contig159901		unbinned.contig159901__full-cat_2	24	13289	15442		-1	E			YP_007006695.1	YP_007006695.1 gp88 [Sphingomonas phage PAU]	FALSE	0.33	83	3.248e-15			REFSEQ gp88; Xu	Xu	0									1	3	FALSE
unbinned.contig159901		unbinned.contig159901__full-cat_2	25	15489	16055		1	D									NUDIX domain [PF00293.31]				0									2	3	FALSE
unbinned.contig159901		unbinned.contig159901__full-cat_2	26	16099	16422		1	D									T5orf172 domain [PF10544.12]; Meiotically up-regulated gene 113 [PF13455.9]		REFSEQ hypothetical protein; Xu	Xu	0									1	3	FALSE
unbinned.contig159901		unbinned.contig159901__full-cat_2	27	16439	16741		1	E													0									2	3	FALSE
unbinned.contig159901		unbinned.contig159901__full-cat_2	28	16818	17264		1	C	K09117	uncharacterized protein							Yqey-like protein [PF09424.13]		REFSEQ hypothetical protein; Xu	Xu	0									2	3	FALSE
unbinned.contig159901		unbinned.contig159901__full-cat_2	29	17407	17628		-1	E													0									2	3	FALSE
unbinned.contig159901		unbinned.contig159901__full-cat_2	30	17635	18447		-1	E			YP_007006870.1	YP_007006870.1 gp263 [Sphingomonas phage PAU]	FALSE	0.226	77	1.704e-14			sp|P11110|NECK1_BPT4 Neck protein gp13; Xs	Xs	0									1	3	FALSE	VF
unbinned.contig159901		unbinned.contig159901__full-cat_2	31	18488	19411		-1	E													0									2	3	FALSE	F
unbinned.contig159901		unbinned.contig159901__full-cat_2	32	19461	21062		-1	C	K18959	ATP-dependent DNA helicase UvsW [EC:3.6.4.12]	YP_007349055.1	YP_007349055.1 RNA-DNA and DNA-DNA helicase [Serratia phage phiMAM1]	FALSE	0.284	208	1.041e-55	Type III restriction enzyme, res subunit [PF04851.18]; Helicase conserved C-terminal domain [PF00271.34]; SNF2-related domain [PF00176.26]		sp|P20703|UVSW_BPT4 ATP-dependent DNA helicase uvsW; Xh	Xh	0									1	3	FALSE	F
unbinned.contig159901		unbinned.contig159901__full-cat_2	33	21095	21751		1	E													0									2	3	FALSE	F
unbinned.contig159901		unbinned.contig159901__full-cat_2	34	21784	22473		1	E													0									1	4	FALSE	F
unbinned.contig159901		unbinned.contig159901__full-cat_2	35	22486	22695		1	E													0									2	5	FALSE	F
unbinned.contig160333		unbinned.contig160333__full-cat_2	1	117	3299		-1	D									HNH endonuclease [PF13395.9]				0									2	5	FALSE	F
unbinned.contig160333		unbinned.contig160333__full-cat_2	2	3408	5105		1	C	K17675	ATP-dependent RNA helicase SUPV3L1/SUV3 [EC:3.6.4.13]	YP_009325606.1	YP_009325606.1 DEAD/DEAH box II RNA helicase [Only Syngen Nebraska virus 5]	FALSE	0.187	67	1.92e-10	Helicase conserved C-terminal domain [PF00271.34]				0									2	4	FALSE	F
unbinned.contig160333		unbinned.contig160333__full-cat_2	3	5114	5803		-1	D									Glycosyl transferase family 2 [PF00535.29]				0									2	4	FALSE
unbinned.contig160333		unbinned.contig160333__full-cat_2	4	5800	7233		-1	D			YP_007006717.1	YP_007006717.1 gp110 [Sphingomonas phage PAU]	FALSE	0.195	94	3.762e-19	DNA polymerase family B [PF00136.24]				0									1	4	FALSE
unbinned.contig160333		unbinned.contig160333__full-cat_2	5	7302	7559		1	E													0									2	3	FALSE
unbinned.contig160333		unbinned.contig160333__full-cat_2	6	7562	7840		1	E													0									2	3	FALSE
unbinned.contig160333		unbinned.contig160333__full-cat_2	7	7837	8181		1	E													0									2	3	FALSE
unbinned.contig160333		unbinned.contig160333__full-cat_2	8	8232	9527		1	E													0									1	3	FALSE
unbinned.contig160333		unbinned.contig160333__full-cat_2	9	9606	10871		1	D			YP_007005771.1	YP_007005771.1 ATPase [Erwinia phage vB_EamP-S6]	FALSE	0.252	76	1.635e-13	AAA domain (dynein-related subfamily) [PF07728.17]		sp|P40937|RFC5_HUMAN Replication factor C subunit 5; XhXr	Xr;Xh	0									1	3	FALSE	VF
unbinned.contig160333		unbinned.contig160333__full-cat_2	10	10924	12300		1	D									VWA-like domain (DUF2201) [PF09967.12]; Putative metallopeptidase domain [PF13203.9]		REFSEQ hypothetical protein; Xu	Xu	0									1	3	FALSE	F
unbinned.contig160333		unbinned.contig160333__full-cat_2	11	12293	12535		1	D			YP_009831892.1	YP_009831892.1 thioredoxin [Streptomyces phage BRock]	FALSE	0.465	61	2.008e-11	Thioredoxin [PF00085.23]; F plasmid transfer operon protein [PF13728.9]; Thioredoxin domain [PF13192.9]; Thioredoxin [PF14595.9]; Redoxin [PF08534.13]; Glutaredoxin [PF00462.27]; Thioredoxin-like [PF13899.9]; Thioredoxin-like domain [PF13098.9]; Family of unknown function (DUF6568) [PF20207.1]				0									1	3	FALSE	F
unbinned.contig160333		unbinned.contig160333__full-cat_2	12	12532	12717		1	E													0									1	3	FALSE	F
unbinned.contig160333		unbinned.contig160333__full-cat_2	13	13022	13249		1	E													0									2	3	FALSE	F
unbinned.contig160333		unbinned.contig160333__full-cat_2	14	13469	14266		1	D			YP_008241208.1	YP_008241208.1 DNA methylase [Cellulophaga phage phi18:3]	FALSE	0.245	88	3.366e-18	DNA methylase [PF01555.21]		sp|P14243|MTC9_CITFR Modification methylase Cfr9I; XhXp	Xp;Xh	0									1	4	FALSE	F
unbinned.contig160333		unbinned.contig160333__full-cat_2	15	14482	14871		1	E													0									2	4	FALSE	F
unbinned.contig160333		unbinned.contig160333__full-cat_2	16	14849	14950		1	E													0									2	4	FALSE	F
unbinned.contig160333		unbinned.contig160333__full-cat_2	17	14947	15108		1	E													0									2	5	FALSE	F
unbinned.contig165104		unbinned.contig165104__lt2gene-cat_1	1	2	3916		-1	E			YP_001426157.1	YP_001426157.1 hypothetical protein FR483_N525L [Paramecium bursaria Chlorella virus FR483]	FALSE	0.186	154	2.277e-36					0									0	5	FALSE	F
unbinned.contig165104		unbinned.contig165104__lt2gene-cat_1	2	4201	6528		-1	E			YP_009037303.1	YP_009037303.1 putative tail protein [Nitrincola phage 1M3-16]	FALSE	0.367	138	6.051e-32			REFSEQ sericin 1 precursor-like protein; Xu	Xu	0									0	5	FALSE	F
unbinned.contig166715		unbinned.contig166715__full-cat_1	1	454	1686		1	D			YP_010037900.1	YP_010037900.1 putative integrase family protein [Ralstonia phage phiRSP]	FALSE	0.25	72	3.452e-12	Phage integrase family [PF00589.25]; Arm DNA-binding domain [PF13356.9]		sp|P22877|INTR_SACER Integrase; XhXr	Xr;Xh	0									1	5	FALSE	VF
unbinned.contig166715		unbinned.contig166715__full-cat_1	2	1688	2185		1	E													0									2	2	FALSE	F
unbinned.contig166715		unbinned.contig166715__full-cat_1	3	2564	3964		1	D									Protein of unknown function (DUF3987) [PF13148.9]		REFSEQ hypothetical protein; Xu	Xu	0									2	2	FALSE	F
unbinned.contig166715		unbinned.contig166715__full-cat_1	4	3975	4814		1	D									VirE N-terminal domain [PF08800.13]				0									1	2	FALSE	F
unbinned.contig166715		unbinned.contig166715__full-cat_1	5	4826	5011		1	E													0									2	2	FALSE	F
unbinned.contig166715		unbinned.contig166715__full-cat_1	6	5008	5265		1	E													0									2	2	FALSE	F
unbinned.contig166715		unbinned.contig166715__full-cat_1	7	5274	5696		1	E													0									2	2	FALSE	F
unbinned.contig166715		unbinned.contig166715__full-cat_1	8	5755	6153		1	E													0									1	2	FALSE	F
unbinned.contig166715		unbinned.contig166715__full-cat_1	9	6140	7522		1	C	K06909	phage terminase large subunit	YP_009196255.1	YP_009196255.1 putative terminase large subunit [Pseudomonas phage PaMx11]	FALSE	0.265	162	6.415e-41	Phage terminase large subunit [PF04466.16]; Terminase large subunit, T4likevirus-type, N-terminal [PF03237.18]		REFSEQ terminase large subunit; Xu	Xu	0									0	5	FALSE	F
unbinned.contig197995		unbinned.contig197995__full-cat_1	1	1	183		-1	E													0									2	5	FALSE	F
unbinned.contig197995		unbinned.contig197995__full-cat_1	2	259	1041		-1	E											sp|Q05292|VG77_BPML5 Gene 77 protein; Xu	Xu	0									1	4	FALSE	F
unbinned.contig197995		unbinned.contig197995__full-cat_1	3	1079	1540		-1	E													0									2	2	FALSE	F
unbinned.contig197995		unbinned.contig197995__full-cat_1	4	1585	2103		-1	E													0									2	2	FALSE	F
unbinned.contig197995		unbinned.contig197995__full-cat_1	5	2134	2361		-1	E													0									2	2	FALSE	F
unbinned.contig197995		unbinned.contig197995__full-cat_1	6	2436	2732		-1	E													0									2	2	FALSE	F
unbinned.contig197995		unbinned.contig197995__full-cat_1	7	2796	3032		-1	E													0									2	2	FALSE	F
unbinned.contig197995		unbinned.contig197995__full-cat_1	8	3278	3601		-1	E													0									1	2	FALSE	F
unbinned.contig197995		unbinned.contig197995__full-cat_1	9	3598	6183		-1	D			YP_010000101.1	YP_010000101.1 hypothetical protein JT354_gp84 [Serratia phage JS26]	FALSE	0.273	250	9.071e-67	Family of unknown function (DUF5906) [PF19263.2]; Primase C terminal 2 (PriCT-2) [PF08707.14]		REFSEQ DUF5906 domain-containing protein; Xu	Xu	0									1	2	FALSE	F
unbinned.contig197995		unbinned.contig197995__full-cat_1	10	6611	6790		1	E													0									2	2	FALSE
unbinned.contig197995		unbinned.contig197995__full-cat_1	11	6787	7299		1	E													1									1	2	FALSE
unbinned.contig197995		unbinned.contig197995__full-cat_1	12	7260	7607		1	E													0									1	2	FALSE
unbinned.contig197995		unbinned.contig197995__full-cat_1	13	7607	9298		1	D			NP_945032.1	NP_945032.1 terminase large subunit [Burkholderia phage phi1026b]	FALSE	0.325	274	1.181e-77	Terminase large subunit, endonuclease domain [PF20441.1]; Terminase large subunit, ATPase domain [PF03354.18]		sp|Q05219|VG13_BPML5 Gene 13 protein; Xu	Xu	0									0	2	FALSE
unbinned.contig197995		unbinned.contig197995__full-cat_1	14	9442	10521		1	D			NP_945033.1	NP_945033.1 portal protein [Burkholderia phage phi1026b]	FALSE	0.316	177	3.355e-47	Phage portal protein [PF04860.15]		sp|Q6QGD5|PORTL_BPT5 Portal protein; XhXpXrXs	Xs;Xr;Xp;Xh	0									0	1	FALSE	V
unbinned.contig197995		unbinned.contig197995__full-cat_1	15	10518	11663		1	C	K01358	ATP-dependent Clp protease, protease subunit [EC:3.4.21.92]	YP_001700678.1	YP_001700678.1 bacteriophage Clp protease involved in capsid processing [Phage Gifsy-2]	FALSE	0.41	144	6.755e-36	Clp protease [PF00574.26]; Serine dehydrogenase proteinase [PF01972.19]		sp|P03711|SCAF_LAMBD Capsid assembly protease C; XhXs	Xs;Xh	0	MER0110727	S14	MER0110727 - family S14 non-peptidase homologues (Salmonella enterica) [S14.UNW]#S14#{peptidase unit: 1-189}~source ACF92418~	FALSE	0.432	139	9.358e-34		0	1	FALSE	VP
unbinned.contig197995		unbinned.contig197995__full-cat_1	16	11709	12653		1	D									P22 coat protein - gene protein 5 [PF11651.11]				0									1	1	FALSE
unbinned.contig197995		unbinned.contig197995__full-cat_1	17	12689	12979		1	E													0									2	1	FALSE
unbinned.contig197995		unbinned.contig197995__full-cat_1	18	13049	13666		1	D									Phage gp6-like head-tail connector protein [PF05135.16]		REFSEQ hypothetical protein; Xu	Xu	0									1	1	FALSE
unbinned.contig197995		unbinned.contig197995__full-cat_1	19	13669	14613		1	E													0									2	1	FALSE
unbinned.contig197995		unbinned.contig197995__full-cat_1	20	14640	15527		1	E													0									2	1	FALSE
unbinned.contig197995		unbinned.contig197995__full-cat_1	21	15524	18250		1	E			YP_009221565.1	YP_009221565.1 tail fiber protein [Verrucomicrobia phage P8625]	FALSE	0.252	77	3.918e-13					0									1	1	FALSE
unbinned.contig197995		unbinned.contig197995__full-cat_1	22	18247	18945		1	D									Concanavalin A-like lectin/glucanases superfamily [PF13385.9]				0	MER0881897	M43B	MER0881897 - subfamily M43B non-peptidase homologues (Tepidanaerobacter acetatoxydans) [M43.UNB]#M43B#{peptidase unit: 633-786}~source F4LWN5~	FALSE	0.284	62	2.009e-09		2	1	FALSE	MKP
unbinned.contig197995		unbinned.contig197995__full-cat_1	23	18996	19427		1	E													0									2	1	FALSE
unbinned.contig197995		unbinned.contig197995__full-cat_1	24	19430	20002		1	E													0									2	1	FALSE
unbinned.contig197995		unbinned.contig197995__full-cat_1	25	20005	20262		1	E													0									2	1	FALSE
unbinned.contig197995		unbinned.contig197995__full-cat_1	26	20259	20609		1	D									Phage head-tail joining protein [PF05521.14]				0									1	1	FALSE
unbinned.contig197995		unbinned.contig197995__full-cat_1	27	20593	21024		1	E													0									1	1	FALSE
unbinned.contig197995		unbinned.contig197995__full-cat_1	28	21021	21389		1	E													0									2	1	FALSE
unbinned.contig197995		unbinned.contig197995__full-cat_1	29	21417	21836		1	D									Lambda phage tail tube protein, TTP [PF16461.8]		sp|P85503|STRU3_BPPAJ Structural protein 3; Xs	Xs	0									0	1	FALSE	V
unbinned.contig197995		unbinned.contig197995__full-cat_1	30	21870	22157		1	E													0									2	1	FALSE
unbinned.contig197995		unbinned.contig197995__full-cat_1	31	22456	22989		1	E													0									0	1	FALSE
unbinned.contig197995		unbinned.contig197995__full-cat_1	32	23011	24441		1	E													0									0	2	FALSE
unbinned.contig197995		unbinned.contig197995__full-cat_1	33	24651	25241		-1	D			YP_009222567.1	YP_009222567.1 hypothetical protein AXJ08_gp17 [Rhodoferax phage P26218]	FALSE	0.321	65	2.351e-11	5'-deoxynucleotidase YfbR-like [PF12917.10]		sp|G3FFN4|DATPH_BPVC8 dATP triphosphohydrolase; Xu	Xu	0									1	2	FALSE
unbinned.contig197995		unbinned.contig197995__full-cat_1	34	25238	26233		-1	D			YP_009196304.1	YP_009196304.1 putative thymidylate synthase [Pseudomonas phage PaMx11]	FALSE	0.337	165	1.526e-43	Thymidylate synthase [PF00303.22]		sp|P00471|TYSY_BPT4 Thymidylate synthase; Xr	Xr	0									1	2	FALSE	V
unbinned.contig197995		unbinned.contig197995__full-cat_1	35	26266	27117		-1	D			YP_001595837.1	YP_001595837.1 hypothetical protein PPYV_gp14 [Pseudomonas virus Yua]	FALSE	0.254	104	1.456e-23	alpha-glutamyl/putrescinyl thymine pyrophosphorylase clade 1 [PF18723.4]		REFSEQ hypothetical protein; Xu	Xu	0									1	2	FALSE	F
unbinned.contig197995		unbinned.contig197995__full-cat_1	36	27107	27673		-1	E			YP_009966447.1	YP_009966447.1 hypothetical protein FDJ40_gp12 [Pseudomonas phage vB_PaeS_PAO1_Ab19]	FALSE	0.499	172	4.33e-48					0									1	2	FALSE	F
unbinned.contig197995		unbinned.contig197995__full-cat_1	37	27670	28128		-1	D			YP_009966446.1	YP_009966446.1 hypothetical protein FDJ40_gp11 [Pseudomonas phage vB_PaeS_PAO1_Ab19]	FALSE	0.531	140	1.144e-37	Acetyltransferase (GNAT) domain [PF13508.10]		REFSEQ hypothetical protein; Xu	Xu	0									2	2	FALSE	F
unbinned.contig197995		unbinned.contig197995__full-cat_1	38	28125	29063		-1	D			YP_009882812.1	YP_009882812.1 hypothetical protein HYP84_gp073 [Shigella phage MK-13]	FALSE	0.246	96	1.161e-20	Alpha-glutamyl/putrescinyl thymine pyrophosphorylase clade 2 [PF18724.4]		REFSEQ hypothetical protein; Xu	Xu	0									1	2	FALSE	F
unbinned.contig197995		unbinned.contig197995__full-cat_1	39	29026	29637		-1	E													0									1	2	FALSE	F
unbinned.contig197995		unbinned.contig197995__full-cat_1	40	29757	30989		-1	D			NP_795678.1	NP_795678.1 putative helicase [Streptococcus phage 315.6]	FALSE	0.407	289	1.209e-84	SNF2-related domain [PF00176.26]; Type III restriction enzyme, res subunit [PF04851.18]; Helicase conserved C-terminal domain [PF00271.34]		sp|P20703|UVSW_BPT4 ATP-dependent DNA helicase uvsW; Xh	Xh	0									1	2	FALSE	F
unbinned.contig197995		unbinned.contig197995__full-cat_1	41	31064	31396		-1	D									VRR-NUC domain [PF08774.14]				0									1	5	FALSE	F
unbinned.contig200033		unbinned.contig200033__full-cat_1	1	3	137		1	E													0										5	FALSE	F
unbinned.contig200033		unbinned.contig200033__full-cat_1	2	142	663		1	E													0									2	4	FALSE	F
unbinned.contig200033		unbinned.contig200033__full-cat_1	3	687	1358		1	E													0									2	4	FALSE	F
unbinned.contig200033		unbinned.contig200033__full-cat_1	4	1450	1890		1	E													0									2	4	FALSE	F
unbinned.contig200033		unbinned.contig200033__full-cat_1	5	2022	2741		1	E											REFSEQ hypothetical protein; Xu	Xu	0									1	4	FALSE	F
unbinned.contig200033		unbinned.contig200033__full-cat_1	6	2751	4328		1	E											sp|Q05219|VG13_BPML5 Gene 13 protein; Xu	Xu	0									0	2	FALSE	F
unbinned.contig200033		unbinned.contig200033__full-cat_1	7	4381	5220		1	E													0									1	1	FALSE	F
unbinned.contig200033		unbinned.contig200033__full-cat_1	8	5299	5811		1	E													0									2	1	FALSE
unbinned.contig200033		unbinned.contig200033__full-cat_1	9	5883	6230		1	E													0									2	1	FALSE
unbinned.contig200033		unbinned.contig200033__full-cat_1	10	6564	6851		1	E													0									2	1	FALSE
unbinned.contig200033		unbinned.contig200033__full-cat_1	11	6923	7471		1	E													0									2	1	FALSE
unbinned.contig200033		unbinned.contig200033__full-cat_1	12	8547	9149		-1	E													0									1	1	FALSE
unbinned.contig200033		unbinned.contig200033__full-cat_1	13	9139	9720		-1	E													0									2	1	FALSE
unbinned.contig200033		unbinned.contig200033__full-cat_1	14	9741	11033		-1	D			YP_009592243.1	YP_009592243.1 hypothetical protein FDG68_gp10 [Bacillus phage Taylor]	FALSE	0.188	67	8.634e-11	Protein of unknown function (DUF935) [PF06074.15]		sp|P44225|VG29_HAEIN Mu-like prophage FluMu protein gp29; Xu	Xu	0									2	1	FALSE
unbinned.contig200033		unbinned.contig200033__full-cat_1	15	11102	11551		1	D									Bacteriophage Mu, Gp36 [PF07030.15]		sp|Q9T1V9|GPJ_BPMU Gene product J; Xh	Xh	0									2	1	FALSE
unbinned.contig200033		unbinned.contig200033__full-cat_1	16	11553	12068		1	E													0									2	1	FALSE
unbinned.contig200033		unbinned.contig200033__full-cat_1	17	12080	12370		1	E													0									2	1	FALSE
unbinned.contig200033		unbinned.contig200033__full-cat_1	18	12383	12715		1	E													0									2	1	FALSE
unbinned.contig200033		unbinned.contig200033__full-cat_1	19	12712	13248		1	E													0									2	1	FALSE
unbinned.contig200033		unbinned.contig200033__full-cat_1	20	13256	13381		1	E													0									2	1	FALSE
unbinned.contig200033		unbinned.contig200033__full-cat_1	21	13384	14202		1	E			YP_007675026.1	YP_007675026.1 hypothetical protein CPKG_00053 [Cyanophage KBS-S-2A]	FALSE	0.238	79	3.958e-15					0									1	1	FALSE
unbinned.contig200033		unbinned.contig200033__full-cat_1	22	14215	14814		1	E													0									2	1	FALSE
unbinned.contig200033		unbinned.contig200033__full-cat_1	23	14845	16131		1	C	K01358	ATP-dependent Clp protease, protease subunit [EC:3.4.21.92]	YP_010091576.1	YP_010091576.1 ClpP Protease subunit of ATP-dependent Clp proteases [uncultured Caudovirales phage]	FALSE	0.26	78	5.495e-14	Clp protease [PF00574.26]				0	MER0171882	S14	MER0171882 - family S14 non-peptidase homologues (Marinobacter sp. ELB17) [S14.UNW]#S14#{peptidase unit: 7-173}~source ZP_01739213~	FALSE	0.296	77	2.651e-13		0	1	FALSE	P
unbinned.contig200033		unbinned.contig200033__full-cat_1	24	16168	16551		1	D									Uncharacterized conserved protein (DUF2190) [PF09956.12]				0									2	1	FALSE
unbinned.contig200033		unbinned.contig200033__full-cat_1	25	16621	17595		1	E													0									0	1	FALSE
unbinned.contig200033		unbinned.contig200033__full-cat_1	26	17742	18266		1	D			YP_006560353.1	YP_006560353.1 peptidase M15 [Nonlabens phage P12024S]	FALSE	0.356	74	1.475e-14	Peptidase M15 [PF08291.14]		REFSEQ hypothetical protein; Xu	Xu	0									1	1	FALSE
unbinned.contig200033		unbinned.contig200033__full-cat_1	27	18284	18613		1	E													0									2	1	FALSE
unbinned.contig200033		unbinned.contig200033__full-cat_1	28	18625	19116		1	E													0									2	1	FALSE
unbinned.contig200033		unbinned.contig200033__full-cat_1	29	19121	20371		1	D			YP_009221546.1	YP_009221546.1 DNA modification methylase [Verrucomicrobia phage P8625]	FALSE	0.218	89	9.536e-18	DNA methylase [PF01555.21]; ParB/Sulfiredoxin domain [PF02195.21]		sp|P14243|MTC9_CITFR Modification methylase Cfr9I; XhXp	Xp;Xh	0									1	1	FALSE
unbinned.contig200033		unbinned.contig200033__full-cat_1	30	20694	21095		1	E													0									2	1	FALSE
unbinned.contig200033		unbinned.contig200033__full-cat_1	31	21214	22611		1	E													0									2	1	FALSE
unbinned.contig200033		unbinned.contig200033__full-cat_1	32	22657	23181		1	E													0									2	1	FALSE
unbinned.contig200033		unbinned.contig200033__full-cat_1	33	23283	23450		1	E													0									2	1	FALSE
unbinned.contig200033		unbinned.contig200033__full-cat_1	34	23471	25897		1	E			YP_009302777.1	YP_009302777.1 tape measure protein [Gordonia phage BetterKatz]	FALSE	0.218	92	6.784e-18			REFSEQ tape measure; Xu	Xu	0									0	2	FALSE
unbinned.contig200033		unbinned.contig200033__full-cat_1	35	25911	27410		1	E													0									2	2	FALSE
unbinned.contig200033		unbinned.contig200033__full-cat_1	36	28031	29293		1	D			YP_009844035.1	YP_009844035.1 AAA family ATPase [Lactobacillus phage 3-521]	FALSE	0.391	162	1.955e-41	AAA domain (dynein-related subfamily) [PF07728.17]; ATPase family associated with various cellular activities (AAA) [PF00004.32]; AAA domain (Cdc48 subfamily) [PF07724.17]; MoxR domain in the MoxR-vWA-beta-propeller ternary systems [PF20030.2]		sp|P40937|RFC5_HUMAN Replication factor C subunit 5; XhXr	Xr;Xh	0									1	2	FALSE	V
unbinned.contig200033		unbinned.contig200033__full-cat_1	37	29394	30521		1	E													0									1	2	FALSE
unbinned.contig200033		unbinned.contig200033__full-cat_1	38	31093	31518		1	E													0									2	2	FALSE
unbinned.contig200033		unbinned.contig200033__full-cat_1	39	31528	31842		1	E													0									2	2	FALSE
unbinned.contig200033		unbinned.contig200033__full-cat_1	40	31876	32355		1	E													0									1	2	FALSE
unbinned.contig200033		unbinned.contig200033__full-cat_1	41	32458	33048		1	E													0									1	2	FALSE
unbinned.contig200033		unbinned.contig200033__full-cat_1	42	33065	33310		1	E													0									2	2	FALSE	F
unbinned.contig200033		unbinned.contig200033__full-cat_1	43	33320	33961		1	E													0									1	2	FALSE	F
unbinned.contig200033		unbinned.contig200033__full-cat_1	44	33973	34353		1	E													0									2	2	FALSE	F
unbinned.contig200033		unbinned.contig200033__full-cat_1	45	34365	34892		1	E													0									2	2	FALSE	F
unbinned.contig200033		unbinned.contig200033__full-cat_1	46	34907	35671		1	D			YP_008241208.1	YP_008241208.1 DNA methylase [Cellulophaga phage phi18:3]	FALSE	0.249	87	6.541e-18	DNA methylase [PF01555.21]		sp|P14243|MTC9_CITFR Modification methylase Cfr9I; XhXp	Xp;Xh	0									1	2	FALSE	F
unbinned.contig200033		unbinned.contig200033__full-cat_1	47	35691	36155		1	E			YP_008242272.1	YP_008242272.1 nucleoside triphosphate pyrophosphohydrolase [Cellulophaga phage phi14:2]	FALSE	0.457	120	1.185e-30			REFSEQ hypothetical protein; Xu	Xu	0									1	2	FALSE	F
unbinned.contig200033		unbinned.contig200033__full-cat_1	48	36521	37774		1	E			YP_010109011.1	YP_010109011.1 replication protein [Flavobacterium phage vB_FspP_elemoE_6-9C]	FALSE	0.529	98	2.237e-20			REFSEQ hypothetical protein; Xu	Xu	0									1	4	FALSE	F
unbinned.contig200033		unbinned.contig200033__full-cat_1	49	37808	38140		1	E													0									2	5	FALSE	F
unbinned.contig200432		unbinned.contig200432__full-cat_1	1	1	279		1	E													0										5	FALSE	F
unbinned.contig200432		unbinned.contig200432__full-cat_1	2	304	774		1	D									Gamma-glutamyl cyclotransferase, AIG2-like [PF06094.15]				0									1	4	FALSE	F
unbinned.contig200432		unbinned.contig200432__full-cat_1	3	807	2129		1	D			YP_001294597.1	YP_001294597.1 hypothetical protein ORF004 [Pseudomonas phage PA11]	FALSE	0.323	129	2.636e-30	Glutamine amidotransferase domain [PF13522.9]; Glutamine amidotransferases class-II [PF13230.9]		REFSEQ putative amidotransferase; Xu	Xu	0	MER0424287	C44	MER0424287 - family C44 unassigned peptidases () [C44.UPW]#C44#{peptidase unit: 2-184}~source AFE86169~	FALSE	0.356	115	2.15e-25		1	2	FALSE	PF
unbinned.contig200432		unbinned.contig200432__full-cat_1	4	2144	3004		1	E													0									2	2	FALSE	F
unbinned.contig200432		unbinned.contig200432__full-cat_1	5	3020	3928		1	D			YP_001294598.1	YP_001294598.1 hypothetical protein ORF005 [Pseudomonas phage PA11]	FALSE	0.439	219	2.352e-62	Phage phiEco32-like COOH.NH2 ligase-type 2 [PF14395.9]		REFSEQ hypothetical protein; Xu	Xu	0									1	2	FALSE	F
unbinned.contig200432		unbinned.contig200432__full-cat_1	6	3925	4566		1	E			YP_001294599.1	YP_001294599.1 hypothetical protein ORF006 [Pseudomonas phage PA11]	FALSE	0.275	66	1.39e-11			REFSEQ hypothetical protein; Xu	Xu	0									1	2	FALSE	F
unbinned.contig200432		unbinned.contig200432__full-cat_1	7	4538	5611		1	D			YP_009168437.1	YP_009168437.1 putative amidoligase [Citrobacter phage CVT22]	FALSE	0.288	94	1.971e-19	Putative amidoligase enzyme [PF12224.11]		REFSEQ hypothetical protein; Xu	Xu	0									1	2	FALSE	F
unbinned.contig200432		unbinned.contig200432__full-cat_1	8	5624	6457		1	D			YP_001294601.1	YP_001294601.1 hypothetical protein ORF008 [Pseudomonas phage PA11]	FALSE	0.402	155	6.356e-41	RimK-like ATP-grasp domain [PF08443.14]		sp|A0KFE0|RIMK_AERHH Probable alpha-L-glutamate ligase; Xh	Xh	0									1	2	FALSE
unbinned.contig200432		unbinned.contig200432__full-cat_1	9	6460	6681		1	E													0									2	2	FALSE
unbinned.contig200432		unbinned.contig200432__full-cat_1	10	6623	7249		1	C	K03648	uracil-DNA glycosylase [EC:3.2.2.27]	YP_009329486.1	YP_009329486.1 Uracil-DNA glycosylase repair protein [Cedratvirus A11]	FALSE	0.224	60	1.585e-09			sp|P20536|UNG_VACCC Uracil-DNA glycosylase; Xu	Xu	0									1	2	FALSE
unbinned.contig200432		unbinned.contig200432__full-cat_1	11	7234	9186		1	D			NP_064753.1	NP_064753.1 RP DNA pol [Roseobacter phage SIO1]	FALSE	0.334	333	1.831e-96	DNA polymerase family A [PF00476.23]		sp|O64235|DPOL_BPMD2 DNA polymerase; XhXr	Xr;Xh	0									1	2	FALSE	V
unbinned.contig200432		unbinned.contig200432__full-cat_1	12	9258	9515		1	E													0									2	2	FALSE
unbinned.contig200432		unbinned.contig200432__full-cat_1	13	9544	9978		1	E													0									1	2	FALSE
unbinned.contig200432		unbinned.contig200432__full-cat_1	14	9978	10838		1	E			YP_006560911.1	YP_006560911.1 hypothetical protein B622_gp26 [Celeribacter phage P12053L]	FALSE	0.382	185	6.138e-51			sp|Q8QL42|Y207_SIRV1 Uncharacterized protein 207; Xu	Xu	0									1	2	FALSE
unbinned.contig200432		unbinned.contig200432__full-cat_1	15	10819	11157		1	C	K18960	recombination endonuclease VII	YP_001285800.1	YP_001285800.1 PfWMP3_35 [Phormidium virus WMP3]	FALSE	0.529	87	6.674e-20	Recombination endonuclease VII [PF02945.18]		sp|O64250|VG59_BPMD2 Gene 59 protein; Xu	Xu	0									1	2	FALSE
unbinned.contig200432		unbinned.contig200432__full-cat_1	16	11132	11911		1	E			YP_008859280.1	YP_008859280.1 hypothetical protein PAK_P400069 [Pseudomonas phage PAK_P4]	FALSE	0.382	161	4.365e-43			sp|O64245|VG54_BPMD2 Gene 54 protein; Xu	Xu	0									1	2	FALSE
unbinned.contig200432		unbinned.contig200432__full-cat_1	17	11911	12096		1	E													0									2	2	FALSE
unbinned.contig200432		unbinned.contig200432__full-cat_1	18	12204	12719		1	E													0									2	2	FALSE
unbinned.contig200432		unbinned.contig200432__full-cat_1	19	12716	12955		1	D			YP_004782472.1	YP_004782472.1 hypothetical protein SaPh711_gp097 [Salmonella phage 7-11]	FALSE	0.637	66	3.082e-13	WYL domain [PF13280.9]		REFSEQ hypothetical protein; Xu	Xu	0									1	2	FALSE
unbinned.contig200432		unbinned.contig200432__full-cat_1	20	12942	13124		1	E													0									2	2	FALSE
unbinned.contig200432		unbinned.contig200432__full-cat_1	21	13108	13275		1	E													0									2	2	FALSE
unbinned.contig200432		unbinned.contig200432__full-cat_1	22	13279	13635		1	D									MazG nucleotide pyrophosphohydrolase domain [PF03819.20]				0									1	2	FALSE
unbinned.contig200432		unbinned.contig200432__full-cat_1	23	13625	14269		1	C	K03465	thymidylate synthase (FAD) [EC:2.1.1.148]	YP_009820375.1	YP_009820375.1 thymidylate synthase [Pseudomonas phage Lana]	FALSE	0.594	265	5.112e-80	Thymidylate synthase complementing protein [PF02511.18]		sp|Q05259|THYX_BPML5 Probable flavin-dependent thymidylate synthase; XhXr	Xr;Xh	0									1	2	FALSE	V
unbinned.contig200432		unbinned.contig200432__full-cat_1	24	14247	14819		1	E			YP_009842149.1	YP_009842149.1 DNA methyltransferase [Arthrobacter phage Anjali]	FALSE	0.537	200	6.719e-58			REFSEQ hypothetical protein; Xu	Xu	0									1	2	FALSE
unbinned.contig200432		unbinned.contig200432__full-cat_1	25	14770	15354		1	D			YP_009791852.1	YP_009791852.1 hypothetical protein HOR97_gp11 [Agrobacterium phage Atu_ph03]	FALSE	0.419	92	2.335e-20	dATP/dGTP diphosphohydrolase, N-terminal [PF18909.3]		REFSEQ hypothetical protein; Xu	Xu	0									1	2	FALSE
unbinned.contig200432		unbinned.contig200432__full-cat_1	26	15437	15709		1	D									Nucleoside 2-deoxyribosyltransferase [PF05014.18]				0									1	2	FALSE
unbinned.contig200432		unbinned.contig200432__full-cat_1	27	15706	17259		1	C	K02316	DNA primase [EC:2.7.7.101]	NP_064752.1	NP_064752.1 RPprimase/helicase [Roseobacter phage SIO1]	FALSE	0.34	276	1.21e-78	DnaB-like helicase C terminal domain [PF03796.18]; Toprim-like [PF13155.9]		sp|P04530|HELIC_BPT4 DnaB-like replicative helicase; XhXr	Xr;Xh	0									1	2	FALSE	V
unbinned.contig200432		unbinned.contig200432__full-cat_1	28	17256	18242		-1	D			YP_009808923.1	YP_009808923.1 tail tape measure protein [Caulobacter phage CcrBL10]	FALSE	0.423	100	7.838e-22	CHAP domain [PF05257.19]				0									0	2	FALSE
unbinned.contig200432		unbinned.contig200432__full-cat_1	29	18242	20296		-1	E													0									2	1	FALSE
unbinned.contig200432		unbinned.contig200432__full-cat_1	30	20297	25159		-1	E			YP_009834223.1	YP_009834223.1 internal virion protein D [Lentibacter virus vB_LenP_ICBM2]	FALSE	0.206	104	3.663e-21					0									0	1	FALSE
unbinned.contig200432		unbinned.contig200432__full-cat_1	31	25159	25755		-1	E													0									2	1	FALSE
unbinned.contig200432		unbinned.contig200432__full-cat_1	32	25755	26228		-1	E			YP_006560929.1	YP_006560929.1 GCN5-related N-acetyltransferase [Celeribacter phage P12053L]	FALSE	0.281	64	2.824e-11			REFSEQ hypothetical protein; Xu	Xu	0									1	1	FALSE
unbinned.contig200432		unbinned.contig200432__full-cat_1	33	26238	27833		-1	E			YP_009168394.1	YP_009168394.1 putative head closure protein [Citrobacter phage CVT22]	FALSE	0.273	62	4.89e-09					0									0	1	FALSE
unbinned.contig200432		unbinned.contig200432__full-cat_1	34	27830	29119		-1	E			YP_006560930.1	YP_006560930.1 hypothetical protein B622_gp45 [Celeribacter phage P12053L]	FALSE	0.343	179	6.792e-47			REFSEQ hypothetical protein; Xu	Xu	0									0	1	FALSE
unbinned.contig200432		unbinned.contig200432__full-cat_1	35	29130	29846		-1	E			YP_009834226.1	YP_009834226.1 tubular protein B [Lentibacter virus vB_LenP_ICBM2]	FALSE	0.301	94	9.724e-21					0									0	1	FALSE
unbinned.contig200432		unbinned.contig200432__full-cat_1	36	29818	30051		-1	E													0									1	1	FALSE
unbinned.contig200432		unbinned.contig200432__full-cat_1	37	30048	30815		-1	E			YP_009304492.1	YP_009304492.1 putative adaptor protein [Pseudomonas phage O4]	FALSE	0.358	149	4.397e-39			REFSEQ hypothetical protein; Xu	Xu	0									1	1	FALSE
unbinned.contig200432		unbinned.contig200432__full-cat_1	38	30812	31012		-1	E													0									2	1	FALSE
unbinned.contig200432		unbinned.contig200432__full-cat_1	39	31012	31407		-1	D			YP_008241185.1	YP_008241185.1 structural protein [Cellulophaga phage phi48:2]	FALSE	0.347	71	3.118e-14	Holin of 3TMs, for gene-transfer release [PF11351.11]		REFSEQ hypothetical protein; Xu	Xu	0									0	1	FALSE
unbinned.contig200432		unbinned.contig200432__full-cat_1	40	31404	31994		-1	D			YP_009612364.1	YP_009612364.1 hypothetical protein FDI40_gp699 [Agrobacterium phage Atu_ph07]	FALSE	0.487	175	3.555e-49		GH104 peptidoglycan lytic transglycosylase (EC 3.2.1.-) [GH104]	REFSEQ hypothetical protein; Xu	Xu	0									1	1	FALSE	A
unbinned.contig200432		unbinned.contig200432__full-cat_1	41	31994	32872		-1	E													0									0	1	FALSE
unbinned.contig200432		unbinned.contig200432__full-cat_1	42	32872	33918		-1	E			YP_007673288.1	YP_007673288.1 hypothetical protein TVGG_00032 [Tetraselmis viridis virus S20]	FALSE	0.255	122	1.022e-28			REFSEQ hypothetical protein; Xu	Xu	0									1	1	FALSE
unbinned.contig200432		unbinned.contig200432__full-cat_1	43	33918	35006		-1	E			YP_008051125.1	YP_008051125.1 virion structural protein [Pseudoalteromonas phage RIO-1]	FALSE	0.423	60	1.265e-08					0									0	1	FALSE
unbinned.contig200432		unbinned.contig200432__full-cat_1	44	35018	35566		-1	E													0									1	1	FALSE
unbinned.contig200432		unbinned.contig200432__full-cat_1	45	35617	36153		-1	E													0									1	1	FALSE
unbinned.contig200432		unbinned.contig200432__full-cat_1	46	36169	37128		-1	E			YP_006560934.1	YP_006560934.1 hypothetical protein B622_gp49 [Celeribacter phage P12053L]	FALSE	0.583	337	8.644e-103			sp|P19727|CAPSB_BPT7 Minor capsid protein; XrXs	Xr;Xs	0									0	1	FALSE	V
unbinned.contig200432		unbinned.contig200432__full-cat_1	47	37139	37873		-1	E			YP_009834231.1	YP_009834231.1 virion scaffolding protein [Lentibacter virus vB_LenP_ICBM2]	FALSE	0.27	96	2.458e-21			REFSEQ hypothetical protein; Xu	Xu	0									1	1	FALSE
unbinned.contig200432		unbinned.contig200432__full-cat_1	48	37883	38158		-1	E													0									1	1	FALSE
unbinned.contig200432		unbinned.contig200432__full-cat_1	49	38133	39926		-1	E			YP_009834233.1	YP_009834233.1 portal protein [Lentibacter virus vB_LenP_ICBM2]	TRUE	0.513	545	8.09e-170			sp|A0MZE1|PORTL_BPN4 Probable portal protein; XhXpXrXs	Xs;Xr;Xp;Xh	0									0	1	FALSE	V
unbinned.contig200432		unbinned.contig200432__full-cat_1	50	39926	40114		-1	E													0									2	1	FALSE
unbinned.contig200432		unbinned.contig200432__full-cat_1	51	40116	40313		-1	E													0									2	1	FALSE
unbinned.contig200432		unbinned.contig200432__full-cat_1	52	40310	41872		-1	D			YP_006560938.1	YP_006560938.1 phage protein [Celeribacter phage P12053L]	TRUE	0.663	671	1.124e-214	Terminase RNaseH-like domain [PF17289.5]		sp|P10310|TERL_BPT3 Terminase, large subunit; XhXr	Xr;Xh	0									0	2	FALSE	V
unbinned.contig200432		unbinned.contig200432__full-cat_1	53	41869	42117		-1	E													0									2	2	FALSE
unbinned.contig200432		unbinned.contig200432__full-cat_1	54	42117	42350		-1	E													0									2	2	FALSE
unbinned.contig200432		unbinned.contig200432__full-cat_1	55	42350	42874		-1	E			YP_009168385.1	YP_009168385.1 hypothetical protein APL39_gp02 [Citrobacter phage CVT22]	FALSE	0.416	106	2.107e-25			REFSEQ hypothetical protein; Xu	Xu	0									1	4	FALSE
unbinned.contig200432		unbinned.contig200432__full-cat_1	56	43688	43900		1	E													0									2	4	FALSE	F
unbinned.contig200432		unbinned.contig200432__full-cat_1	57	43897	44184		1	E													0									2	4	FALSE	F
unbinned.contig200432		unbinned.contig200432__full-cat_1	58	44285	44713		1	E													0									2	4	FALSE	F
unbinned.contig200432		unbinned.contig200432__full-cat_1	59	45148	45771		1	E													0									2	4	FALSE	F
unbinned.contig200432		unbinned.contig200432__full-cat_1	60	45861	46043		1	E													0									2	4	FALSE	F
unbinned.contig200432		unbinned.contig200432__full-cat_1	61	46084	46446		1	E													0									2	4	FALSE	F
unbinned.contig200432		unbinned.contig200432__full-cat_1	62	46436	46672		1	E													0									2	4	FALSE	F
unbinned.contig200432		unbinned.contig200432__full-cat_1	63	46662	47009		1	E													0									2	4	FALSE	F
unbinned.contig200432		unbinned.contig200432__full-cat_1	64	47019	47369		1	E													0									2	4	FALSE	F
unbinned.contig200432		unbinned.contig200432__full-cat_1	65	47825	48037		1	E													0									2	4	FALSE	F
unbinned.contig200432		unbinned.contig200432__full-cat_1	66	48046	48312		1	E													0										4	FALSE	F
unbinned.contig200492		unbinned.contig200492__full-cat_2	1	2	322		-1	E													0										5	FALSE	F
unbinned.contig200492		unbinned.contig200492__full-cat_2	2	408	557		-1	E													0									2	4	FALSE	F
unbinned.contig200492		unbinned.contig200492__full-cat_2	3	554	721		-1	E													0									2	4	FALSE	F
unbinned.contig200492		unbinned.contig200492__full-cat_2	4	915	1217		-1	E													0									2	4	FALSE	F
unbinned.contig200492		unbinned.contig200492__full-cat_2	5	1361	1567		-1	E													0									2	4	FALSE	F
unbinned.contig200492		unbinned.contig200492__full-cat_2	6	1596	1811		-1	E													0									2	4	FALSE	F
unbinned.contig200492		unbinned.contig200492__full-cat_2	7	2558	6316		-1	C	K06919	putative DNA primase/helicase	YP_009815016.1	YP_009815016.1 putative replication origin binding protein [Salmonella phage STG2]	FALSE	0.198	71	3.744e-11	Origin of replication binding protein [PF02399.18]; Toprim domain [PF13362.9]		sp|Q6QGH9|OBP_BPT5 Putative replication origin binding protein; Xh	Xh	0									1	4	FALSE	F
unbinned.contig200492		unbinned.contig200492__full-cat_2	8	6521	6721		-1	E													0									2	3	FALSE	F
unbinned.contig200492		unbinned.contig200492__full-cat_2	9	6718	7401		-1	E													0									2	3	FALSE	F
unbinned.contig200492		unbinned.contig200492__full-cat_2	10	7385	8755		-1	C	K03466	DNA segregation ATPase FtsK/SpoIIIE, S-DNA-T family	YP_009151015.1	YP_009151015.1 FtsK/SpoIIIE protein [Bacillus phage Mater]	FALSE	0.361	183	3.428e-48	FtsK/SpoIIIE family [PF01580.21]		sp|P27381|PKG9_BPPRD DNA packaging ATPase P9; XhXrXs	Xr;Xs;Xh	0									1	4	FALSE	VF
unbinned.contig200492		unbinned.contig200492__full-cat_2	11	8752	8946		-1	E													0										4	FALSE	F
unbinned.contig202464		unbinned.contig202464__full-cat_1	1	268	486		-1	E													0									2	5	FALSE	F
unbinned.contig202464		unbinned.contig202464__full-cat_1	2	587	814		-1	E													0									2	4	FALSE	F
unbinned.contig202464		unbinned.contig202464__full-cat_1	3	885	1097		-1	E													0									2	4	FALSE	F
unbinned.contig202464		unbinned.contig202464__full-cat_1	4	1153	1347		-1	E													0									2	4	FALSE	F
unbinned.contig202464		unbinned.contig202464__full-cat_1	5	1298	1492		-1	E													0									2	4	FALSE	F
unbinned.contig202464		unbinned.contig202464__full-cat_1	6	1447	1719		-1	E													0									2	4	FALSE	F
unbinned.contig202464		unbinned.contig202464__full-cat_1	7	1941	2252		-1	E													0									2	4	FALSE	F
unbinned.contig202464		unbinned.contig202464__full-cat_1	8	2672	2905		-1	E													0									2	4	FALSE	F
unbinned.contig202464		unbinned.contig202464__full-cat_1	9	3029	3577		-1	E													0									2	4	FALSE	F
unbinned.contig202464		unbinned.contig202464__full-cat_1	10	3619	5274		-1	D			YP_007006754.1	YP_007006754.1 gp147 [Sphingomonas phage PAU]	FALSE	0.268	197	9.793e-52	Bacteriophage T4-like portal protein (Gp20) [PF07230.14]		sp|E1XTG6|PORTL_BPSAV Portal protein; XhXpXrXs	Xs;Xr;Xp;Xh	0									0	4	FALSE	VF
unbinned.contig202464		unbinned.contig202464__full-cat_1	11	5344	6930		1	D			YP_010097104.1	YP_010097104.1 MAG peptidoglycan-binding domain 1 protein [CrAssphage sp.]	FALSE	0.323	111	2.594e-24	Type VI secretion system/phage-baseplate injector OB domain [PF04717.15]		REFSEQ hypothetical protein; Xu	Xu	0									1	2	FALSE
unbinned.contig202464		unbinned.contig202464__full-cat_1	12	6977	7558		-1	E			YP_008241272.1	YP_008241272.1 hypothetical protein Phi18:3_gp079 [Cellulophaga phage phi18:3]	FALSE	0.341	121	2.859e-30					0									1	2	FALSE
unbinned.contig202464		unbinned.contig202464__full-cat_1	13	7578	7976		-1	E													0									2	2	FALSE
unbinned.contig202464		unbinned.contig202464__full-cat_1	14	8235	8711		-1	E													0									2	2	FALSE
unbinned.contig202464		unbinned.contig202464__full-cat_1	15	9296	9640		-1	E													0									2	2	FALSE
unbinned.contig202464		unbinned.contig202464__full-cat_1	16	9875	10024		-1	E													0									2	2	FALSE
unbinned.contig202464		unbinned.contig202464__full-cat_1	17	10027	10161		-1	E													0									2	2	FALSE
unbinned.contig202464		unbinned.contig202464__full-cat_1	18	10158	10316		-1	E													0									2	2	FALSE
unbinned.contig202464		unbinned.contig202464__full-cat_1	19	10319	10468		-1	E													0									2	2	FALSE
unbinned.contig202464		unbinned.contig202464__full-cat_1	20	10465	10713		-1	E													0									2	2	FALSE
unbinned.contig202464		unbinned.contig202464__full-cat_1	21	10770	11030		-1	E			YP_010114585.1	YP_010114585.1 hypothetical protein KNV73_gp098 [Flavobacterium phage vB_FspM_immuto_2-6A]	FALSE	0.574	94	3.706e-23			REFSEQ hypothetical protein; Xu	Xu	0									1	2	FALSE
unbinned.contig202464		unbinned.contig202464__full-cat_1	22	11030	11602		-1	E			YP_010114584.1	YP_010114584.1 hypothetical protein KNV73_gp099 [Flavobacterium phage vB_FspM_immuto_2-6A]	FALSE	0.509	168	1.499e-46			REFSEQ hypothetical protein; Xu	Xu	0									1	2	FALSE
unbinned.contig202464		unbinned.contig202464__full-cat_1	23	11721	12080		-1	E													0									2	2	FALSE
unbinned.contig202464		unbinned.contig202464__full-cat_1	24	12337	12528		-1	E													0									2	2	FALSE
unbinned.contig202464		unbinned.contig202464__full-cat_1	25	12662	15043		1	E													0									2	2	FALSE
unbinned.contig202464		unbinned.contig202464__full-cat_1	26	15098	15463		1	E													0									1	2	FALSE	F
unbinned.contig202464		unbinned.contig202464__full-cat_1	27	15506	15760		1	E													0									1	2	FALSE	F
unbinned.contig202464		unbinned.contig202464__full-cat_1	28	15760	16701		1	D			YP_003969850.1	YP_003969850.1 putative NAD-dependent epimerase/dehydratase [Cafeteria roenbergensis virus BV-PW1]	FALSE	0.393	205	1.442e-57	GDP-mannose 4,6 dehydratase [PF16363.8]; NAD dependent epimerase/dehydratase family [PF01370.24]; 3-beta hydroxysteroid dehydrogenase/isomerase family [PF01073.22]; Polysaccharide biosynthesis protein [PF02719.18]		sp|P27830|RMLB2_ECOLI dTDP-glucose 4,6-dehydratase 2; Xh	Xh	0									1	2	FALSE	MKF
unbinned.contig202464		unbinned.contig202464__full-cat_1	29	16973	17596		1	E											REFSEQ hypothetical protein; Xu	Xu	0									1	2	FALSE	F
unbinned.contig202464		unbinned.contig202464__full-cat_1	30	17611	18054		1	D									ParB/Sulfiredoxin domain [PF02195.21]				0									2	2	FALSE	F
unbinned.contig202464		unbinned.contig202464__full-cat_1	31	18079	18540		1	D			YP_009904477.1	YP_009904477.1 hydrolase [Burkholderia phage BcepSauron]	FALSE	0.456	118	5.493e-30	NUDIX domain [PF00293.31]		REFSEQ MutT/NUDIX hydrolase family protein; Xu	Xu	0									1	2	FALSE	F
unbinned.contig202464		unbinned.contig202464__full-cat_1	32	18535	18993		-1	E													0									2	2	FALSE	F
unbinned.contig202464		unbinned.contig202464__full-cat_1	33	19036	19929		1	D									Glycosyl hydrolases family 16 [PF00722.24]	GH16 xyloglucan:xyloglucosyltransferase (EC 2.4.1.207); keratan-sulfate endo-1,4-beta-galactosidase (EC 3.2.1.103); endo-1,3-beta-glucanase / laminarinase (EC 3.2.1.39); endo-1,3(4)-beta-glucanase (EC 3.2.1.6); licheninase (EC 3.2.1.73); beta-agarase (EC 3.2.1.81); kappa;-carrageenase (EC 3.2.1.83); xyloglucanase (EC 3.2.1.151); endo-beta-1,3-galactanase (EC 3.2.1.181); [retaining] beta-porphyran…			0									1	5	FALSE	MKEF
unbinned.contig205927		unbinned.contig205927__full-cat_2	1	123	401		-1	E													0									2	5	FALSE	F
unbinned.contig205927		unbinned.contig205927__full-cat_2	2	479	742		-1	E													0									2	4	FALSE	F
unbinned.contig205927		unbinned.contig205927__full-cat_2	3	1238	1477		-1	E													0									2	4	FALSE	F
unbinned.contig205927		unbinned.contig205927__full-cat_2	4	1659	1874		-1	E													0									2	4	FALSE	F
unbinned.contig205927		unbinned.contig205927__full-cat_2	5	2070	2855		-1	E													0									2	4	FALSE	F
unbinned.contig205927		unbinned.contig205927__full-cat_2	6	3184	3801		-1	E													0									2	4	FALSE	F
unbinned.contig205927		unbinned.contig205927__full-cat_2	7	3992	4357		-1	E													0									2	4	FALSE	F
unbinned.contig205927		unbinned.contig205927__full-cat_2	8	4555	4821		-1	E			YP_008241072.1	YP_008241072.1 hypothetical protein Phi46:3_gp029 [Cellulophaga phage phi46:3]	FALSE	0.545	91	7.056e-22					0									2	4	FALSE	F
unbinned.contig205927		unbinned.contig205927__full-cat_2	9	4826	5017		-1	E													0									2	4	FALSE	F
unbinned.contig205927		unbinned.contig205927__full-cat_2	10	5014	5202		-1	E													0									2	4	FALSE	F
unbinned.contig205927		unbinned.contig205927__full-cat_2	11	5570	5716		-1	E													0									2	4	FALSE	F
unbinned.contig205927		unbinned.contig205927__full-cat_2	12	5719	6024		-1	E													0									2	4	FALSE	F
unbinned.contig205927		unbinned.contig205927__full-cat_2	13	6280	6513		1	E													0									1	5	FALSE	F
unbinned.contig208805		unbinned.contig208805__full-cat_1	1	202	564		1	E													0									2	5	FALSE	F
unbinned.contig208805		unbinned.contig208805__full-cat_1	2	561	842		1	E													0									2	4	FALSE	F
unbinned.contig208805		unbinned.contig208805__full-cat_1	3	849	1217		1	D									MazG nucleotide pyrophosphohydrolase domain [PF03819.20]		sp|Q05247|VG37_BPML5 Gene 37 protein; Xu	Xu	0									1	4	FALSE	F
unbinned.contig208805		unbinned.contig208805__full-cat_1	4	1234	1536		1	E			YP_008241956.1	YP_008241956.1 hypothetical protein Phi10:1_gp037 [Cellulophaga phage phi10:1]	FALSE	0.421	77	7.921e-17					0									1	2	FALSE	F
unbinned.contig208805		unbinned.contig208805__full-cat_1	5	1546	1716		1	E													0									2	2	FALSE	F
unbinned.contig208805		unbinned.contig208805__full-cat_1	6	2208	2618		1	D			YP_009200236.1	YP_009200236.1 hypothetical protein AVU31_gp50 [Pseudoalteromonas phage H103]	FALSE	0.448	89	2.677e-20	DNA-packaging protein gp3 [PF16677.8]		sp|Q9T1T1|VP17_BPAPS Putative protein p17; Xu	Xu	0									1	2	FALSE	F
unbinned.contig208805		unbinned.contig208805__full-cat_1	7	2605	3819		1	C	K06909	phage terminase large subunit	YP_007007123.1	YP_007007123.1 putative TerL large-subunit terminase [Bdellovibrio phage phi1422]	TRUE	0.519	379	7.312e-116	Phage terminase large subunit [PF04466.16]; Terminase RNAseH like domain [PF17288.5]		sp|Q05219|VG13_BPML5 Gene 13 protein; Xu	Xu	0									0	2	FALSE	F
unbinned.contig208805		unbinned.contig208805__full-cat_1	8	3816	5240		1	D			YP_007237243.1	YP_007237243.1 putative phage portal protein [Clostridium phage phi8074-B1]	FALSE	0.309	198	9.24e-53	Phage portal protein, SPP1 Gp6-like [PF05133.17]		sp|Q05220|PORTL_BPML5 Portal protein; XpXrXs	Xr;Xp;Xs	0									0	1	FALSE	VF
unbinned.contig208805		unbinned.contig208805__full-cat_1	9	5244	6155		1	D			YP_002261420.1	YP_002261420.1 gp4 [Listeria phage P40]	FALSE	0.307	82	4.604e-16	Phage Mu protein F like protein [PF04233.17]		sp|Q38442|GP7_BPSPP Minor head protein GP7; XhXs	Xs;Xh	0									0	2	FALSE	VF
unbinned.contig208805		unbinned.contig208805__full-cat_1	10	6145	6726		1	D									Methyltransferase domain [PF08241.15]; Methyltransferase domain [PF13489.9]				0									2	2	FALSE	F
unbinned.contig208805		unbinned.contig208805__full-cat_1	11	6723	7493		1	D									Nucleotide-diphospho-sugar transferase [PF03407.19]				0									2	2	FALSE	F
unbinned.contig208805		unbinned.contig208805__full-cat_1	12	7490	7615		1	E													0									2	2	FALSE	F
unbinned.contig208805		unbinned.contig208805__full-cat_1	13	7664	8137		1	E													0									1	5	FALSE	F
unbinned.contig209023		unbinned.contig209023__full-cat_1	1	281	544		-1	E													0									2	5	FALSE	F
unbinned.contig209023		unbinned.contig209023__full-cat_1	2	549	1589		-1	D			YP_001429735.1	YP_001429735.1 DNA repair exo subunit 2 [Bacillus phage 0305phi8-36]	FALSE	0.295	123	5.34e-29	AAA domain [PF13476.9]; RecF/RecN/SMC N terminal domain [PF02463.22]; AAA ATPase domain [PF13175.9]; AAA domain [PF13514.9]		REFSEQ chromosome segregation protein; Xu	Xu	0									1	4	FALSE	F
unbinned.contig209023		unbinned.contig209023__full-cat_1	3	1586	2158		-1	C	K01159	crossover junction endodeoxyribonuclease RuvC [EC:3.1.21.10]							Crossover junction endodeoxyribonuclease RuvC [PF02075.20]		sp|P13004|YLYS_BPPHV Uncharacterized protein near lysin gene (Fragment); Xu	Xu	0									1	2	FALSE	F
unbinned.contig209023		unbinned.contig209023__full-cat_1	4	2155	2421		-1	E			YP_009151011.1	YP_009151011.1 hypothetical protein CPT_Mater52 [Bacillus phage Mater]	FALSE	0.504	67	1.78e-13			REFSEQ hypothetical protein; Xu	Xu	0									1	2	FALSE	F
unbinned.contig209023		unbinned.contig209023__full-cat_1	5	2422	2622		-1	E													0									2	2	FALSE	F
unbinned.contig209023		unbinned.contig209023__full-cat_1	6	2619	2807		-1	E													0									2	2	FALSE	F
unbinned.contig209023		unbinned.contig209023__full-cat_1	7	2797	3861		-1	D			YP_010013577.1	YP_010013577.1 DNA recombinase [Mycobacterium phage Kumao]	FALSE	0.285	104	8.495e-23	recA bacterial DNA recombination protein [PF00154.24]; Rad51 [PF08423.14]		sp|P04529|UVSX_BPT4 Recombination and repair protein; XhXr	Xr;Xh	0									1	2	FALSE	VF
unbinned.contig209023		unbinned.contig209023__full-cat_1	8	3858	4193		-1	E													0									2	2	FALSE	F
unbinned.contig209023		unbinned.contig209023__full-cat_1	9	4196	5344		-1	E													0									1	2	FALSE	F
unbinned.contig209023		unbinned.contig209023__full-cat_1	10	5325	5489		-1	E													0									2	2	FALSE
unbinned.contig209023		unbinned.contig209023__full-cat_1	11	5489	5983		-1	E											REFSEQ hypothetical protein; Xu	Xu	0									1	2	FALSE
unbinned.contig209023		unbinned.contig209023__full-cat_1	12	6043	6954		-1	D			YP_009600223.1	YP_009600223.1 putative DNA polymerase III, subunit gamma and tau [Dinoroseobacter phage vB_DshS-R5C]	FALSE	0.336	155	1.473e-40	DNA polymerase III, delta subunit [PF13177.9]; Holliday junction DNA helicase RuvB P-loop domain [PF05496.15]; ATPase family associated with various cellular activities (AAA) [PF00004.32]; Rad17 P-loop domain [PF03215.18]; ATPase family associated with various cellular activities (AAA) [PF07726.14]; AAA domain (dynein-related subfamily) [PF07728.17]; Bacterial dnaA protein [PF00308.21]; AAA domai…		sp|O64301|LOADL_BPR69 Sliding-clamp-loader large subunit; XhXr	Xr;Xh	0									1	2	FALSE	V
unbinned.contig209023		unbinned.contig209023__full-cat_1	13	6951	7370		-1	D									Bacterial RNA polymerase, alpha chain C terminal domain [PF03118.18]				0									2	2	FALSE
unbinned.contig209023		unbinned.contig209023__full-cat_1	14	7631	9031		-1	D			YP_002300417.1	YP_002300417.1 gp31 [Bacillus phage SPO1]	FALSE	0.208	95	2.611e-19	DNA polymerase family A [PF00476.23]		sp|O64235|DPOL_BPMD2 DNA polymerase; XhXr	Xr;Xh	0									2	2	FALSE	V
unbinned.contig209023		unbinned.contig209023__full-cat_1	15	9028	10128		-1	C	K21929	uracil-DNA glycosylase [EC:3.2.2.27]							Uracil DNA glycosylase superfamily [PF03167.22]				0									2	2	FALSE
unbinned.contig209023		unbinned.contig209023__full-cat_1	16	10237	11244		-1	C	K02338	DNA polymerase III subunit beta [EC:2.7.7.7]							DNA polymerase III beta subunit, central domain [PF02767.19]		sp|P9WNU1|DPO3B_MYCTU Beta sliding clamp; XhXr	Xr;Xh	0									1	2	FALSE	V
unbinned.contig209023		unbinned.contig209023__full-cat_1	17	11586	12626		-1	E			YP_009624348.1	YP_009624348.1 queuosine tRNA ribosyltransferase [Pantoea phage vB_PagS_Vid5]	FALSE	0.467	198	1.216e-54			sp|Q8QL48|Y306_SIRV1 Uncharacterized protein 306; Xu	Xu	0									1	2	FALSE
unbinned.contig209023		unbinned.contig209023__full-cat_1	18	12623	13480		-1	C	K01495	GTP cyclohydrolase IA [EC:3.5.4.16]	YP_009285847.1	YP_009285847.1 GTP cyclohydrolase [Pseudomonas phage NP1]	FALSE	0.49	239	1.033e-69	GTP cyclohydrolase I [PF01227.25]		sp|A4J5D0|GCH1_DESRM GTP cyclohydrolase 1; Xh	Xh	0									1	2	FALSE	MK
unbinned.contig209023		unbinned.contig209023__full-cat_1	19	13571	14326		-1	E													0									2	2	FALSE
unbinned.contig209023		unbinned.contig209023__full-cat_1	20	14418	15161		-1	C	K10026	7-carboxy-7-deazaguanine synthase [EC:4.3.99.3]	YP_008059630.1	YP_008059630.1 QueE [Halovirus HCTV-1]	FALSE	0.432	197	8.694e-56	4Fe-4S single cluster domain [PF13394.9]; 4Fe-4S single cluster domain [PF13353.9]; Radical SAM superfamily [PF04055.24]		sp|A2BJ90|QUEE_HYPBU 7-carboxy-7-deazaguanine synthase; Xh	Xh	0									1	2	FALSE
unbinned.contig209023		unbinned.contig209023__full-cat_1	21	15164	15598		-1	C	K01737	6-pyruvoyltetrahydropterin/6-carboxytetrahydropterin synthase [EC:4.2.3.12 4.1.2.50]	YP_007675726.1	YP_007675726.1 6-pyruvoyl-tetrahydropterin synthase [Cellulophaga phage phiSM]	FALSE	0.325	81	1.427e-17	6-pyruvoyl tetrahydropterin synthase [PF01242.22]		sp|Q1RHI6|QUED_RICBR 6-carboxy-5,6,7,8-tetrahydropterin synthase; Xh	Xh	0									1	2	FALSE	MK
unbinned.contig209023		unbinned.contig209023__full-cat_1	22	15585	15731		-1	E													0									1	2	FALSE
unbinned.contig209023		unbinned.contig209023__full-cat_1	23	15756	16427		-1	C	K06920	7-cyano-7-deazaguanine synthase [EC:6.3.4.20]	YP_009126588.1	YP_009126588.1 7-cyano-7-deazaguanine synthase [Vibrio phage VpKK5]	FALSE	0.511	206	2.411e-59	Queuosine biosynthesis protein QueC [PF06508.16]; NAD synthase [PF02540.20]		sp|Q1GEY7|QUEC_RUEST 7-cyano-7-deazaguanine synthase; Xh	Xh	0									1	2	FALSE	MK
unbinned.contig209023		unbinned.contig209023__full-cat_1	24	16543	18084		-1	E											sp|P04530|HELIC_BPT4 DnaB-like replicative helicase; XhXr	Xr;Xh	0									1	2	FALSE	V
unbinned.contig209023		unbinned.contig209023__full-cat_1	25	18066	18635		-1	D			YP_009197508.1	YP_009197508.1 DNA replication protein [Bacillus phage Pavlov]	FALSE	0.33	77	1.928e-15	IstB-like ATP binding protein [PF01695.20]; Bacterial dnaA protein [PF00308.21]		sp|P15026|ISTB_PSEAI Insertion sequence IS21 putative ATP-binding protein; Xh	Xh	0									1	2	FALSE
unbinned.contig209023		unbinned.contig209023__full-cat_1	26	18632	19564		-1	E			NP_852568.1	NP_852568.1 replication protein [Bacillus phage phBC6A52]	FALSE	0.28	62	1.528e-09			REFSEQ helix-turn-helix domain-containing protein; Xu	Xu	0									1	2	FALSE
unbinned.contig209023		unbinned.contig209023__full-cat_1	27	19680	20645		-1	D			YP_009174706.1	YP_009174706.1 putative NAD dependent epimerase/dehydratase family protein [Yellowstone lake phycodnavirus 1]	FALSE	0.268	119	3.41e-28	GDP-mannose 4,6 dehydratase [PF16363.8]; NAD dependent epimerase/dehydratase family [PF01370.24]; RmlD substrate binding domain [PF04321.20]; 3-beta hydroxysteroid dehydrogenase/isomerase family [PF01073.22]; short chain dehydrogenase [PF00106.28]; Polysaccharide biosynthesis protein [PF02719.18]; Male sterility protein [PF07993.15]		sp|P27830|RMLB2_ECOLI dTDP-glucose 4,6-dehydratase 2; Xh	Xh	0									1	2	FALSE	MK
unbinned.contig209023		unbinned.contig209023__full-cat_1	28	20661	20831		-1	E													0									1	2	FALSE
unbinned.contig209023		unbinned.contig209023__full-cat_1	29	20863	21162		-1	E													0									2	2	FALSE
unbinned.contig209023		unbinned.contig209023__full-cat_1	30	21217	21615		-1	E													0									2	2	FALSE
unbinned.contig209023		unbinned.contig209023__full-cat_1	31	21670	22083		-1	E													0									1	2	FALSE
unbinned.contig209023		unbinned.contig209023__full-cat_1	32	22070	22984		-1	E													0									1	2	FALSE
unbinned.contig209023		unbinned.contig209023__full-cat_1	33	22986	23117		-1	E													0									2	2	FALSE
unbinned.contig209023		unbinned.contig209023__full-cat_1	34	23114	23617		-1	E													0									1	2	FALSE
unbinned.contig209023		unbinned.contig209023__full-cat_1	35	23617	23829		-1	E													0									2	2	FALSE
unbinned.contig209023		unbinned.contig209023__full-cat_1	36	23977	24189		-1	E													0									2	2	FALSE
unbinned.contig209023		unbinned.contig209023__full-cat_1	37	24243	24452		-1	E													0									2	2	FALSE
unbinned.contig209023		unbinned.contig209023__full-cat_1	38	24580	26193		-1	C	K14440	SWI/SNF-related matrix-associated actin-dependent regulator of chromatin subfamily A-like protein 1 [EC:3.6.4.12]	NP_835691.1	NP_835691.1 similar to DNA helicase [Rhodothermus phage RM378]	FALSE	0.338	248	4.865e-69	SNF2-related domain [PF00176.26]; Helicase conserved C-terminal domain [PF00271.34]		sp|P04308|ETF1_VACCW Early transcription factor 70 kDa subunit; XhXs	Xs;Xh	0									1	2	FALSE	V
unbinned.contig209023		unbinned.contig209023__full-cat_1	39	26190	26489		-1	E													0									2	2	FALSE
unbinned.contig209023		unbinned.contig209023__full-cat_1	40	26486	26680		-1	E													0									2	2	FALSE
unbinned.contig209023		unbinned.contig209023__full-cat_1	41	26677	27027		-1	E													0									2	2	FALSE
unbinned.contig209023		unbinned.contig209023__full-cat_1	42	27082	27477		-1	E													0									2	2	FALSE
unbinned.contig209023		unbinned.contig209023__full-cat_1	43	27526	27765		-1	E													0									2	2	FALSE
unbinned.contig209023		unbinned.contig209023__full-cat_1	44	27981	28583		1	E			YP_009010472.1	YP_009010472.1 terminase small subunit [Geobacillus phage GBK2]	FALSE	0.363	70	4.861e-13			sp|P68928|TERS_BPSF6 Terminase small subunit; Xr	Xr	0									1	2	FALSE	V
unbinned.contig209023		unbinned.contig209023__full-cat_1	45	28588	30153		1	D			YP_008241352.1	YP_008241352.1 phage terminase large subunit [Cellulophaga phage phi17:1]	FALSE	0.381	309	7.075e-90	Terminase RNaseH-like domain [PF17289.5]		sp|P10310|TERL_BPT3 Terminase, large subunit; XhXr	Xr;Xh	0									0	2	FALSE	V
unbinned.contig209023		unbinned.contig209023__full-cat_1	46	30159	31604		1	C	K09961	uncharacterized protein							Protein of unknown function (DUF1073) [PF06381.14]		sp|P44183|Y1409_HAEIN Uncharacterized protein HI_1409; Xu	Xu	0									0	1	FALSE
unbinned.contig209023		unbinned.contig209023__full-cat_1	47	31607	33301		1	D									Phage Mu protein F like protein [PF04233.17]				0									0	1	FALSE
unbinned.contig209023		unbinned.contig209023__full-cat_1	48	33306	33503		1	E													0									2	1	FALSE
unbinned.contig209023		unbinned.contig209023__full-cat_1	49	33511	34938		1	D			YP_007673985.1	YP_007673985.1 hypothetical protein VPKG_00023 [Vibrio phage pYD21-A]	FALSE	0.279	63	3.049e-09	Uncharacterized protein conserved in bacteria (DUF2213) [PF09979.12]				0									1	1	FALSE
unbinned.contig209023		unbinned.contig209023__full-cat_1	50	34961	35374		1	E													0									1	1	FALSE
unbinned.contig209023		unbinned.contig209023__full-cat_1	51	35396	36490		1	D									Family of unknown function (DUF6260) [PF19774.2]; Encapsulating protein for peroxidase [PF04454.15]				0									1	1	FALSE
unbinned.contig209023		unbinned.contig209023__full-cat_1	52	36520	36894		1	E													0									1	1	FALSE
unbinned.contig209023		unbinned.contig209023__full-cat_1	53	36879	37241		1	E													0									1	1	FALSE
unbinned.contig209023		unbinned.contig209023__full-cat_1	54	37238	37621		1	E											REFSEQ hypothetical protein; Xu	Xu	0									1	1	FALSE
unbinned.contig209023		unbinned.contig209023__full-cat_1	55	37618	38019		1	D									Bacteriophage minor capsid protein [PF12691.10]				0									1	1	FALSE
unbinned.contig209023		unbinned.contig209023__full-cat_1	56	38048	38458		1	D			YP_007673293.1	YP_007673293.1 hypothetical protein TVGG_00037 [Tetraselmis viridis virus S20]	FALSE	0.31	71	5.117e-14	Lambda phage tail tube protein, TTP [PF16461.8]		sp|P85503|STRU3_BPPAJ Structural protein 3; Xs	Xs	0									1	1	FALSE	V
unbinned.contig209023		unbinned.contig209023__full-cat_1	57	38481	38864		1	E													0									2	1	FALSE
unbinned.contig209023		unbinned.contig209023__full-cat_1	58	38903	39205		1	E													0									2	1	FALSE
unbinned.contig209023		unbinned.contig209023__full-cat_1	59	39192	41777		1	D			YP_003856815.1	YP_003856815.1 putative tape measure protein [Clostridium phage phiCTP1]	FALSE	0.249	138	1.066e-31	Phage-related minor tail protein [PF10145.12]		sp|O64314|TMP_BPP2 Probable tape measure protein; Xs	Xs	0									0	2	FALSE	V
unbinned.contig209023		unbinned.contig209023__full-cat_1	60	41777	51574		1	E			YP_005098347.1	YP_005098347.1 tail fiber protein [Synechococcus phage S-CBS4]	FALSE	0.198	91	1.253e-16					0									1	2	FALSE
unbinned.contig209023		unbinned.contig209023__full-cat_1	61	51578	52042		1	E													0									2	2	FALSE
unbinned.contig209023		unbinned.contig209023__full-cat_1	62	52081	52518		1	E													0									2	2	FALSE
unbinned.contig209023		unbinned.contig209023__full-cat_1	63	52523	52975		1	E													0									2	2	FALSE
unbinned.contig209023		unbinned.contig209023__full-cat_1	64	52987	53295		1	E													0									2	2	FALSE
unbinned.contig209023		unbinned.contig209023__full-cat_1	65	53314	53562		1	E													0									2	2	FALSE
unbinned.contig209023		unbinned.contig209023__full-cat_1	66	53701	54666		-1	E			YP_009639093.1	YP_009639093.1 hypothetical protein FGG50_gp37 [Xylella phage Sano]	FALSE	0.442	216	3.079e-61			REFSEQ hypothetical protein; Xu	Xu	0									1	2	FALSE
unbinned.contig209023		unbinned.contig209023__full-cat_1	67	54758	55120		-1	E													0									2	2	FALSE
unbinned.contig209023		unbinned.contig209023__full-cat_1	68	55113	55301		-1	E													0									2	2	FALSE
unbinned.contig209023		unbinned.contig209023__full-cat_1	69	55441	55710		-1	E													0									2	2	FALSE	F
unbinned.contig209023		unbinned.contig209023__full-cat_1	70	55655	55918		-1	E													0									2	2	FALSE	F
unbinned.contig209023		unbinned.contig209023__full-cat_1	71	55973	56389		-1	E													0									2	2	FALSE	F
unbinned.contig209023		unbinned.contig209023__full-cat_1	72	56439	56669		-1	E													0									2	2	FALSE	F
unbinned.contig209023		unbinned.contig209023__full-cat_1	73	56860	57087		-1	E													0									2	2	FALSE	F
unbinned.contig209023		unbinned.contig209023__full-cat_1	74	57139	57357		-1	E													0									2	2	FALSE	F
unbinned.contig209023		unbinned.contig209023__full-cat_1	75	57462	58199		-1	E													0									2	2	FALSE	F
unbinned.contig209023		unbinned.contig209023__full-cat_1	76	58168	58950		-1	E													0									2	2	FALSE	F
unbinned.contig209023		unbinned.contig209023__full-cat_1	77	58966	59592		-1	D			YP_001429732.1	YP_001429732.1 chromosome segregation ATPase [Bacillus phage 0305phi8-36]	FALSE	0.262	68	2.717e-12	RecF/RecN/SMC N terminal domain [PF02463.22]		REFSEQ chromosome segregation ATPase; Xu	Xu	0									1	4	FALSE	F
unbinned.contig209023		unbinned.contig209023__full-cat_1	78	59576	59815		-1	E													0									2	4	FALSE	F
unbinned.contig209023		unbinned.contig209023__full-cat_1	79	59808	60518		-1	D									Calcineurin-like phosphoesterase superfamily domain [PF12850.10]				0									2	5	FALSE	F
unbinned.contig209640		unbinned.contig209640__full-cat_1	1	512	7879		-1	C	K20276	large repetitive protein	YP_009621117.1	YP_009621117.1 major tail protein [Vibrio phage Ceto]	FALSE	0.359	62	4.521e-08	MBG domain [PF18887.3]; Esterase PHB depolymerase [PF10503.12]; Phospholipase/Carboxylesterase [PF02230.19]; Concanavalin A-like lectin/glucanases superfamily [PF13385.9]; Putative esterase [PF00756.23]; Domain of unknown function (DUF2341) [PF10102.12]; PKD domain [PF18911.3]; Immunoglobulin I-set domain [PF07679.19]; MBG domain (YGX type) [PF18676.4]; Immunoglobulin domain [PF13895.9]; Prolyl o…	CE1 acetyl xylan esterase (EC 3.1.1.72); cinnamoyl esterase (EC 3.1.1.-); feruloyl esterase (EC 3.1.1.73); carboxylesterase (EC 3.1.1.1); S-formylglutathione hydrolase (EC 3.1.2.12); diacylglycerol O-acyltransferase (EC 2.3.1.20); trehalose 6-O-mycolyltransferase (EC 2.3.1.122) [CE1]; CE1 acetyl xylan esterase (EC 3.1.1.72); cinnamoyl esterase (EC 3.1.1.-); feruloyl esterase (EC 3.1.1.73); carbox…	REFSEQ putative tail protein; Xu	Xu	0	MER0998120	S09B	MER0998120 - subfamily S9B non-peptidase homologues (Chryseobacterium jeonii) [S09.UNB]#S09B#{peptidase unit: 66-211}~source A0A0C1CY98~	FALSE	0.395	96	5.383e-18		0	5	FALSE	MKPF
unbinned.contig209640		unbinned.contig209640__full-cat_1	2	7917	8507		-1	E													0									2	5	FALSE	F
unbinned.contig23133		unbinned.contig23133__full-cat_2	1	3	206		-1	E													0									2	5	FALSE	F
unbinned.contig23133		unbinned.contig23133__full-cat_2	2	222	968		1	E													0									2	4	FALSE	F
unbinned.contig23133		unbinned.contig23133__full-cat_2	3	1051	1560		1	E													0									2	4	FALSE	F
unbinned.contig23133		unbinned.contig23133__full-cat_2	4	1562	2095		1	E													0									2	4	FALSE	F
unbinned.contig23133		unbinned.contig23133__full-cat_2	5	2238	2480		1	E			YP_007006890.1	YP_007006890.1 gp283 [Sphingomonas phage PAU]	FALSE	0.432	61	1.063e-11			REFSEQ hypothetical protein; Xu	Xu	0									1	4	FALSE	F
unbinned.contig23133		unbinned.contig23133__full-cat_2	6	2537	2755		1	E													0									2	4	FALSE	F
unbinned.contig23133		unbinned.contig23133__full-cat_2	7	2804	2989		1	E													0									2	4	FALSE	F
unbinned.contig23133		unbinned.contig23133__full-cat_2	8	3016	3192		1	E													0									2	4	FALSE	F
unbinned.contig23133		unbinned.contig23133__full-cat_2	9	3390	3956		1	E													0									2	4	FALSE	F
unbinned.contig23133		unbinned.contig23133__full-cat_2	10	3973	4347		1	E													0									2	4	FALSE	F
unbinned.contig23133		unbinned.contig23133__full-cat_2	11	4373	4642		1	E													0									2	4	FALSE	F
unbinned.contig23133		unbinned.contig23133__full-cat_2	12	4675	4890		1	E													0									2	4	FALSE	F
unbinned.contig23133		unbinned.contig23133__full-cat_2	13	4901	8629		-1	E													0									2	4	FALSE	F
unbinned.contig23133		unbinned.contig23133__full-cat_2	14	8807	13705		-1	E													0									2	5	FALSE	F
unbinned.contig24502		unbinned.contig24502__full-cat_2	1	2	202		-1	E													0									2	5	FALSE	F
unbinned.contig24502		unbinned.contig24502__full-cat_2	2	199	2220		-1	C	K02334	DNA polymerase bacteriophage-type [EC:2.7.7.7]	YP_009222561.1	YP_009222561.1 DNA polymerase domain A [Rhodoferax phage P26218]	TRUE	0.327	344	6.49e-100	DNA polymerase family A [PF00476.23]		sp|P06225|DPOL_BPSP2 DNA polymerase; XhXr	Xr;Xh	0									1	4	FALSE	VF
unbinned.contig24502		unbinned.contig24502__full-cat_2	3	2363	2905		-1	D			YP_009998111.1	YP_009998111.1 hypothetical protein JT325_gp07 [Escherichia phage E21]	FALSE	0.363	109	1.564e-26	Protein of unknown function (DUF2815) [PF10991.11]		sp|Q9T1P8|VP50_BPAPS Putative protein p50; Xu	Xu	0									1	3	FALSE	F
unbinned.contig24502		unbinned.contig24502__full-cat_2	4	2970	4154		-1	D			YP_009997213.1	YP_009997213.1 hypothetical protein JT311_gp79 [Ruegeria phage vB_RpoS-V16]	FALSE	0.269	149	2.393e-37	Protein of unknown function (DUF2800) [PF10926.11]		sp|O64262|VG69_BPMD2 Gene 69 protein; Xu	Xu	0									1	4	FALSE	F
unbinned.contig24502		unbinned.contig24502__full-cat_2	5	4158	4532		-1	E													0									2	5	FALSE	F
unbinned.contig26169		unbinned.contig26169__full-cat_1	1	3	179		-1	E													0										5	FALSE	F
unbinned.contig26169		unbinned.contig26169__full-cat_1	2	172	1854		-1	D			YP_009886008.1	YP_009886008.1 DNA helicase [Arthrobacter phage DrYang]	TRUE	0.39	375	7.837e-112	SNF2-related domain [PF00176.26]; Type III restriction enzyme, res subunit [PF04851.18]				0									1	4	FALSE	F
unbinned.contig26169		unbinned.contig26169__full-cat_1	3	1854	2222		-1	E											REFSEQ Cas4 family exonuclease; Xu	Xu	0									2	2	FALSE	F
unbinned.contig26169		unbinned.contig26169__full-cat_1	4	2219	2482		-1	E													0									2	2	FALSE	F
unbinned.contig26169		unbinned.contig26169__full-cat_1	5	2484	4178		-1	E													0									2	2	FALSE	F
unbinned.contig26169		unbinned.contig26169__full-cat_1	6	4203	5633		-1	E													0									1	2	FALSE	F
unbinned.contig26169		unbinned.contig26169__full-cat_1	7	5680	5946		-1	E													0									2	2	FALSE
unbinned.contig26169		unbinned.contig26169__full-cat_1	8	5985	6701		-1	D			YP_009810398.1	YP_009810398.1 DNA polymerase III alpha subunit [Caulobacter phage CcrSC]	FALSE	0.31	95	7.152e-21	Exonuclease [PF00929.27]				0									1	2	FALSE
unbinned.contig26169		unbinned.contig26169__full-cat_1	9	6712	7533		-1	D									PD-(D/E)XK nuclease superfamily [PF12705.10]				0									2	2	FALSE
unbinned.contig26169		unbinned.contig26169__full-cat_1	10	7677	7898		1	E													0									2	2	FALSE
unbinned.contig26169		unbinned.contig26169__full-cat_1	11	7895	8227		1	D			YP_009600215.1	YP_009600215.1 hypothetical protein FDH38_gp091 [Dinoroseobacter phage vB_DshS-R5C]	FALSE	0.312	67	3.261e-13	dATP/dGTP pyrophosphohydrolase [PF04447.15]				0									1	2	FALSE
unbinned.contig26169		unbinned.contig26169__full-cat_1	12	8220	8750		1	D			YP_007006471.1	YP_007006471.1 hypothetical protein F406_gp102 [Agrobacterium phage 7-7-1]	FALSE	0.47	87	5.459e-19	Uncharacterized protein conserved in bacteria (DUF2312) [PF10073.12]		sp|A7HUR5|Y2034_PARL1 UPF0335 protein Plav_2034; Xu	Xu	0									1	2	FALSE
unbinned.contig26169		unbinned.contig26169__full-cat_1	13	8750	9187		1	E													0									1	2	FALSE
unbinned.contig26169		unbinned.contig26169__full-cat_1	14	9184	9834		1	D			YP_009997120.1	YP_009997120.1 DNA methyltransferase [Synechococcus virus S-ESS1]	FALSE	0.385	123	9.948e-31	MT-A70 [PF05063.17]		sp|P43641|MTMU_MYCSP Modification methylase MunI; XhXp	Xp;Xh	0									1	2	FALSE
unbinned.contig26169		unbinned.contig26169__full-cat_1	15	9797	10093		1	E													0									2	2	FALSE
unbinned.contig26169		unbinned.contig26169__full-cat_1	16	10090	11598		1	D			YP_010052654.1	YP_010052654.1 DNA cytosine methyltransferase [Xanthomonas virus phiXaf18]	FALSE	0.479	280	3.454e-80	C-5 cytosine-specific DNA methylase [PF00145.20]				0									1	2	FALSE
unbinned.contig26169		unbinned.contig26169__full-cat_1	17	11595	12578		1	E											REFSEQ hypothetical protein; Xu	Xu	0									1	2	FALSE
unbinned.contig26169		unbinned.contig26169__full-cat_1	18	12526	13035		1	E													0									2	2	FALSE
unbinned.contig26169		unbinned.contig26169__full-cat_1	19	13028	13870		1	E													0									2	2	FALSE
unbinned.contig26169		unbinned.contig26169__full-cat_1	20	13924	14100		-1	E													0									2	2	FALSE
unbinned.contig26169		unbinned.contig26169__full-cat_1	21	14100	14444		-1	E													0									1	2	FALSE
unbinned.contig26169		unbinned.contig26169__full-cat_1	22	14587	14784		-1	E													0									2	2	FALSE
unbinned.contig26169		unbinned.contig26169__full-cat_1	23	14781	15077		-1	E													0									2	2	FALSE
unbinned.contig26169		unbinned.contig26169__full-cat_1	24	15044	15340		-1	E													0									2	2	FALSE
unbinned.contig26169		unbinned.contig26169__full-cat_1	25	15343	15735		-1	D			YP_009809430.1	YP_009809430.1 putative HTH DNA binding protein [Caulobacter phage CcrPW]	FALSE	0.548	76	6.896e-16	Helix-turn-helix domain [PF12844.10]; Helix-turn-helix [PF01381.25]; Helix-turn-helix domain [PF13560.9]				0									1	2	FALSE
unbinned.contig26169		unbinned.contig26169__full-cat_1	26	15811	16353		-1	E			YP_009199456.1	YP_009199456.1 hypothetical protein AVV49_gp17 [Pseudomonas phage PaMx74]	FALSE	0.388	61	3.389e-10			REFSEQ hypothetical protein; Xu	Xu	0									2	2	FALSE
unbinned.contig26169		unbinned.contig26169__full-cat_1	27	17051	17689		1	C	K07474	phage terminase small subunit	YP_010078722.1	YP_010078722.1 hypothetical protein KMC51_gp57 [Ralstonia phage Gervaise]	FALSE	0.381	114	8.285e-28	Terminase small subunit [PF03592.19]		sp|P68928|TERS_BPSF6 Terminase small subunit; Xr	Xr	0									0	2	FALSE	V
unbinned.contig26169		unbinned.contig26169__full-cat_1	28	17646	19229		1	E			YP_010093361.1	YP_010093361.1 hint domain protein [Vibrio phage 1.238.A._10N.261.52.F10]	FALSE	0.214	85	5.8e-16			sp|P10310|TERL_BPT3 Terminase, large subunit; XhXr	Xr;Xh	0									0	1	FALSE	V
unbinned.contig26169		unbinned.contig26169__full-cat_1	29	19254	19472		1	E													0									2	1	FALSE
unbinned.contig26169		unbinned.contig26169__full-cat_1	30	19476	19814		1	E													0									2	1	FALSE
unbinned.contig26169		unbinned.contig26169__full-cat_1	31	19827	20159		1	E													0									1	1	FALSE
unbinned.contig26169		unbinned.contig26169__full-cat_1	32	20164	20400		1	E													0									2	1	FALSE
unbinned.contig26169		unbinned.contig26169__full-cat_1	33	20400	21080		1	E													0									1	1	FALSE
unbinned.contig26169		unbinned.contig26169__full-cat_1	34	21077	23056		1	D			YP_009604369.1	YP_009604369.1 hypothetical protein FDH89_gp69 [Pseudomonas phage phiR18]	FALSE	0.277	229	1.727e-61	Phage P22-like portal protein [PF16510.8]		sp|Q9T1S9|PORTL_BPAPS Portal protein; XhXpXrXs	Xs;Xr;Xp;Xh	0									0	1	FALSE	V
unbinned.contig26169		unbinned.contig26169__full-cat_1	35	23070	23495		1	E													0									2	1	FALSE
unbinned.contig26169		unbinned.contig26169__full-cat_1	36	23495	24049		1	E													0									2	1	FALSE
unbinned.contig26169		unbinned.contig26169__full-cat_1	37	24034	24465		1	D									Protein of unknown function (DUF1515) [PF07439.14]				0									2	1	FALSE
unbinned.contig26169		unbinned.contig26169__full-cat_1	38	24616	25746		1	E													0									2	1	FALSE
unbinned.contig26169		unbinned.contig26169__full-cat_1	39	25765	26877		1	D			YP_009604372.1	YP_009604372.1 hypothetical protein FDH89_gp72 [Pseudomonas phage phiR18]	FALSE	0.447	295	1.346e-87	Protein of unknown function (DUF4043) [PF13252.9]		sp|I7H0H9|ORF14_BPKHP Major structural protein ORF14; Xu	Xu	0									0	1	FALSE
unbinned.contig26169		unbinned.contig26169__full-cat_1	40	26982	27701		1	E													0									2	1	FALSE
unbinned.contig26169		unbinned.contig26169__full-cat_1	41	27806	28519		1	E													0									2	1	FALSE
unbinned.contig26169		unbinned.contig26169__full-cat_1	42	28558	29346		1	E													0									2	1	FALSE
unbinned.contig26169		unbinned.contig26169__full-cat_1	43	29343	30935		1	E													0									1	1	FALSE
unbinned.contig26169		unbinned.contig26169__full-cat_1	44	30937	31413		1	E													0									2	1	FALSE
unbinned.contig26169		unbinned.contig26169__full-cat_1	45	31410	31952		1	E													0									2	1	FALSE
unbinned.contig26169		unbinned.contig26169__full-cat_1	46	31949	33823		1	D									Pectate lyase superfamily protein [PF12708.10]				0									2	1	FALSE
unbinned.contig26169		unbinned.contig26169__full-cat_1	47	33828	35246		1	E											sp|P26749|VG10_BPP22 Packaged DNA stabilization protein gp10; Xh	Xh	0									0	1	FALSE
unbinned.contig26169		unbinned.contig26169__full-cat_1	48	35246	35785		1	E													0									2	1	FALSE
unbinned.contig26169		unbinned.contig26169__full-cat_1	49	35804	36583		1	E													0									1	1	FALSE
unbinned.contig26169		unbinned.contig26169__full-cat_1	50	36690	37007		1	E													0									2	1	FALSE
unbinned.contig26169		unbinned.contig26169__full-cat_1	51	37023	37538		1	E													0									1	1	FALSE
unbinned.contig26169		unbinned.contig26169__full-cat_1	52	37563	38444		1	E													0									2	1	FALSE
unbinned.contig26169		unbinned.contig26169__full-cat_1	53	38457	39557		1	E													0									2	1	FALSE
unbinned.contig26169		unbinned.contig26169__full-cat_1	54	39554	51043		1	D			YP_007877487.1	YP_007877487.1 hypothetical protein VPAG_00062 [Vibrio phage douglas 12A4]	FALSE	0.464	132	6.248e-29	Inorganic Pyrophosphatase [PF18823.4]; C-terminal domain on Strawberry notch homologue [PF13871.9]; P-loop containing NTP hydrolase pore-1 [PF13872.9]; N-6 DNA Methylase [PF02384.19]		REFSEQ hypothetical protein; Xu	Xu	0									2	1	FALSE
unbinned.contig26169		unbinned.contig26169__full-cat_1	55	51021	51230		-1	E													0									2	1	FALSE
unbinned.contig26169		unbinned.contig26169__full-cat_1	56	51262	51981		1	D			YP_009996921.1	YP_009996921.1 hypothetical protein JTY54_gp75 [Pseudomonas phage ZC01]	FALSE	0.405	118	1.217e-28	Putative peptidoglycan binding domain [PF01471.21]				0									0	2	FALSE	F
unbinned.contig26169		unbinned.contig26169__full-cat_1	57	51999	52307		1	E													0									2	2	FALSE	F
unbinned.contig26169		unbinned.contig26169__full-cat_1	58	52304	52660		1	E													0									2	2	FALSE	F
unbinned.contig26169		unbinned.contig26169__full-cat_1	59	52680	52817		1	E													0									2	2	FALSE	F
unbinned.contig26169		unbinned.contig26169__full-cat_1	60	52830	53192		1	E													0									2	2	FALSE	F
unbinned.contig26169		unbinned.contig26169__full-cat_1	61	53189	55636		1	E													0									1	2	FALSE	F
unbinned.contig26169		unbinned.contig26169__full-cat_1	62	55739	55897		-1	E													0									2	2	FALSE	F
unbinned.contig26169		unbinned.contig26169__full-cat_1	63	55887	56090		-1	E													0									1	4	FALSE	F
unbinned.contig26169		unbinned.contig26169__full-cat_1	64	56087	56299		-1	E													0									2	5	FALSE	F
unbinned.contig2653		unbinned.contig2653__full-cat_1	1	3	761		-1	E													0									0	5	FALSE	F
unbinned.contig2653		unbinned.contig2653__full-cat_1	2	835	1629		1	D									PAS domain [PF13426.10]; PAS fold [PF00989.28]				0									2	1	FALSE	F
unbinned.contig2653		unbinned.contig2653__full-cat_1	3	2094	2633		1	D			YP_010111641.1	YP_010111641.1 putative RNA-polymerase subunit [crAssphage cr85_1]	FALSE	0.307	78	7.707e-16	ADP-Ribosyltransferase in polyvalent proteins [PF18760.4]; Poly(ADP-ribose) polymerase catalytic domain [PF00644.23]		REFSEQ hypothetical protein; Xu	Xu	0									2	1	FALSE	F
unbinned.contig2653		unbinned.contig2653__full-cat_1	4	2700	3176		1	E													0									2	1	FALSE	F
unbinned.contig2653		unbinned.contig2653__full-cat_1	5	3240	3734		1	E													0									2	1	FALSE	F
unbinned.contig2653		unbinned.contig2653__full-cat_1	6	3786	4310		-1	E											REFSEQ hypothetical protein; Xu	Xu	0									1	1	FALSE	F
unbinned.contig2653		unbinned.contig2653__full-cat_1	7	4307	4735		-1	E													0									2	1	FALSE	F
unbinned.contig2653		unbinned.contig2653__full-cat_1	8	4866	6995		-1	D			YP_007006694.1	YP_007006694.1 gp87 [Sphingomonas phage PAU]	FALSE	0.242	199	2.251e-51	Terminase large subunit, T4likevirus-type, N-terminal [PF03237.18]		sp|P25479|VPP_BPP2 Terminase, ATPase subunit; XhXr	Xr;Xh	0									0	2	FALSE	VF
unbinned.contig2653		unbinned.contig2653__full-cat_1	9	7075	7425		1	E													0									2	2	FALSE
unbinned.contig2653		unbinned.contig2653__full-cat_1	10	7556	7894		1	E													0									2	2	FALSE
unbinned.contig2653		unbinned.contig2653__full-cat_1	11	7919	8665		-1	E													0									2	2	FALSE
unbinned.contig2653		unbinned.contig2653__full-cat_1	12	8722	9831		-1	E			YP_009196409.1	YP_009196409.1 hypothetical protein AVV44_gp025 [Cronobacter phage S13]	FALSE	0.206	83	8.157e-16			REFSEQ hypothetical protein; Xu	Xu	0									1	2	FALSE
unbinned.contig2653		unbinned.contig2653__full-cat_1	13	9892	10536		1	E			YP_009177674.1	YP_009177674.1 hypothetical protein ASQ67_gp02 [Yellowstone Lake virophage 7]	FALSE	0.378	104	3.94e-24			REFSEQ hypothetical protein; Xu	Xu	0									1	2	FALSE
unbinned.contig2653		unbinned.contig2653__full-cat_1	14	10599	10931		1	E													0									2	2	FALSE
unbinned.contig2653		unbinned.contig2653__full-cat_1	15	10935	11168		1	E													0									2	2	FALSE
unbinned.contig2653		unbinned.contig2653__full-cat_1	16	11171	11320		1	E													0									2	2	FALSE
unbinned.contig2653		unbinned.contig2653__full-cat_1	17	11311	11787		-1	E													0									2	2	FALSE
unbinned.contig2653		unbinned.contig2653__full-cat_1	18	11846	12574		-1	E													0									1	2	FALSE
unbinned.contig2653		unbinned.contig2653__full-cat_1	19	12736	13185		1	E													0									2	2	FALSE
unbinned.contig2653		unbinned.contig2653__full-cat_1	20	13182	13766		1	E													0									2	2	FALSE
unbinned.contig2653		unbinned.contig2653__full-cat_1	21	13812	14345		-1	E													0									2	2	FALSE
unbinned.contig2653		unbinned.contig2653__full-cat_1	22	14592	15674		1	D			YP_009596035.1	YP_009596035.1 tRNA nucleotidyltransferase/poly(A) polymerase, poly(A) polymerase [Acinetobacter phage vB_AbaM_ME3]	FALSE	0.397	132	3.747e-32	Poly A polymerase head domain [PF01743.23]		sp|A8H161|CCA_SHEPA Multifunctional CCA protein; XhXr	Xr;Xh	0									1	2	FALSE	V
unbinned.contig2653		unbinned.contig2653__full-cat_1	23	15649	16335		1	E													0									2	2	FALSE
unbinned.contig2653		unbinned.contig2653__full-cat_1	24	16336	17940		-1	E													0									2	2	FALSE
unbinned.contig2653		unbinned.contig2653__full-cat_1	25	17980	18369		-1	E													0									1	2	FALSE
unbinned.contig2653		unbinned.contig2653__full-cat_1	26	18382	19179		-1	E													0									1	2	FALSE
unbinned.contig2653		unbinned.contig2653__full-cat_1	27	19298	19708		-1	E													0									2	2	FALSE
unbinned.contig2653		unbinned.contig2653__full-cat_1	28	19727	19867		-1	E													0									2	2	FALSE
unbinned.contig2653		unbinned.contig2653__full-cat_1	29	20221	20553		-1	E													0									2	2	FALSE
unbinned.contig2653		unbinned.contig2653__full-cat_1	30	20762	20989		-1	E													0									2	2	FALSE
unbinned.contig2653		unbinned.contig2653__full-cat_1	31	20973	21506		-1	C	K02601	transcription termination/antitermination protein NusG							Transcription termination factor nusG [PF02357.22]				0									1	2	FALSE
unbinned.contig2653		unbinned.contig2653__full-cat_1	32	21506	21700		-1	E													0									2	2	FALSE
unbinned.contig2653		unbinned.contig2653__full-cat_1	33	21690	21980		-1	E													0									2	2	FALSE
unbinned.contig2653		unbinned.contig2653__full-cat_1	34	21977	22255		-1	E													0									1	2	FALSE
unbinned.contig2653		unbinned.contig2653__full-cat_1	35	22252	22509		-1	E													0									2	2	FALSE
unbinned.contig2653		unbinned.contig2653__full-cat_1	36	22506	22736		-1	E													0									2	2	FALSE
unbinned.contig2653		unbinned.contig2653__full-cat_1	37	22738	24090		-1	C	K02314	replicative DNA helicase [EC:3.6.4.12]	YP_009097638.1	YP_009097638.1 DNA helicase [Citrobacter phage Miller]	FALSE	0.329	145	1.163e-35	DnaB-like helicase C terminal domain [PF03796.18]; KaiC [PF06745.16]		sp|P04530|HELIC_BPT4 DnaB-like replicative helicase; XhXr	Xr;Xh	0									1	2	FALSE	VF
unbinned.contig2653		unbinned.contig2653__full-cat_1	38	24181	24756		1	D			YP_010113686.1	YP_010113686.1 guanylate kinase [Enterococcus phage 9183]	FALSE	0.272	68	3.309e-12	Guanylate kinase [PF00625.24]		sp|Q16774|KGUA_HUMAN Guanylate kinase; Xh	Xh	0									1	2	FALSE	MKF
unbinned.contig2653		unbinned.contig2653__full-cat_1	39	24753	25355		-1	E													0									2	2	FALSE	F
unbinned.contig2653		unbinned.contig2653__full-cat_1	40	25345	26055		-1	D			YP_003969759.1	YP_003969759.1 putative DnaJ/Hsp40 [Cafeteria roenbergensis virus BV-PW1]	FALSE	0.223	71	5.975e-13	DnaJ domain [PF00226.34]; DnaJ central domain [PF00684.22]		sp|A3PNM0|DNAJ_RHOS1 Chaperone protein DnaJ; XhXr	Xr;Xh	1									1	2	FALSE	VF
unbinned.contig2653		unbinned.contig2653__full-cat_1	41	26048	27733		-1	D			YP_009194300.1	YP_009194300.1 recombination endonuclease [Klebsiella phage Matisse]	FALSE	0.216	139	8.513e-33	RecF/RecN/SMC N terminal domain [PF02463.22]; AAA domain [PF13476.9]; AAA ATPase domain [PF13175.9]		sp|P04522|EXO2_BPT4 Exonuclease subunit 2; XhXp	Xp;Xh	0									1	4	FALSE	F
unbinned.contig2653		unbinned.contig2653__full-cat_1	42	27840	28643		1	E													0									2	4	FALSE	F
unbinned.contig2653		unbinned.contig2653__full-cat_1	43	28649	28996		-1	E													0									2	5	FALSE	F
unbinned.contig26727		unbinned.contig26727__full-cat_1	1	133	852		1	E											sp|Q5UQE7|YL479_MIMIV Uncharacterized protein L479; Xu	Xu	0									1	5	FALSE	F
unbinned.contig26727		unbinned.contig26727__full-cat_1	2	956	1339		1	D									KTSC domain [PF13619.9]				0									2	2	FALSE	F
unbinned.contig26727		unbinned.contig26727__full-cat_1	3	1886	2362		1	E													0									2	2	FALSE	F
unbinned.contig26727		unbinned.contig26727__full-cat_1	4	2355	2645		1	E													0									2	2	FALSE	F
unbinned.contig26727		unbinned.contig26727__full-cat_1	5	2642	3991		1	C	K18951	DNA ligase [EC:6.5.1.1]	YP_009595589.1	YP_009595589.1 hypothetical protein FDG98_gp162 [Pseudomonas phage pf16]	FALSE	0.363	269	2.681e-77	ATP dependent DNA ligase domain [PF01068.24]; DNA ligase OB-like domain [PF14743.9]		sp|P00970|DNLI_BPT4 DNA ligase; XhXr	Xr;Xh	0									1	2	FALSE	VF
unbinned.contig26727		unbinned.contig26727__full-cat_1	6	4002	4544		1	E			YP_007878036.1	YP_007878036.1 hypothetical protein VPDG_00064 [Vibrio phage henriette 12B8]	FALSE	0.337	78	7.946e-16			REFSEQ hypothetical protein; Xu	Xu	0									1	2	FALSE	F
unbinned.contig26727		unbinned.contig26727__full-cat_1	7	4556	5176		-1	E											REFSEQ hypothetical protein; Xu	Xu	0									1	2	FALSE	F
unbinned.contig26727		unbinned.contig26727__full-cat_1	8	5179	5547		-1	D			YP_009611790.1	YP_009611790.1 head completion protein [Agrobacterium phage Atu_ph07]	FALSE	0.535	123	2.432e-32	TnsA-like endonuclease N terminal [PF08722.14]		sp|P15075|HDNUC_BPT4 Head completion nuclease; Xu	Xu	0									0	2	FALSE
unbinned.contig26727		unbinned.contig26727__full-cat_1	9	5657	5935		-1	E													0									1	1	FALSE
unbinned.contig26727		unbinned.contig26727__full-cat_1	10	5935	7158		-1	E													0									1	1	FALSE
unbinned.contig26727		unbinned.contig26727__full-cat_1	11	7158	8033		-1	E											sp|P13333|TUBE_BPT4 Tail tube protein gp19; XhXpXrXs	Xs;Xr;Xp;Xh	0									1	1	FALSE	V
unbinned.contig26727		unbinned.contig26727__full-cat_1	12	8036	8788		-1	E			YP_009611792.1	YP_009611792.1 hypothetical protein FDI40_gp127 [Agrobacterium phage Atu_ph07]	FALSE	0.361	108	5.261e-25					0									1	1	FALSE
unbinned.contig26727		unbinned.contig26727__full-cat_1	13	8800	9471		-1	E			YP_009611792.1	YP_009611792.1 hypothetical protein FDI40_gp127 [Agrobacterium phage Atu_ph07]	FALSE	0.367	114	1.193e-27			sp|P13333|TUBE_BPT4 Tail tube protein gp19; XhXpXrXs	Xs;Xr;Xp;Xh	0									1	1	FALSE	V
unbinned.contig26727		unbinned.contig26727__full-cat_1	14	9522	10094		-1	E													0									2	1	FALSE
unbinned.contig26727		unbinned.contig26727__full-cat_1	15	10067	10753		-1	E													0									1	1	FALSE
unbinned.contig26727		unbinned.contig26727__full-cat_1	16	10788	12158		1	E													0									2	1	FALSE
unbinned.contig26727		unbinned.contig26727__full-cat_1	17	12160	12648		1	E													0									2	1	FALSE
unbinned.contig26727		unbinned.contig26727__full-cat_1	18	12783	13844		1	E													0									2	1	FALSE
unbinned.contig26727		unbinned.contig26727__full-cat_1	19	13859	14356		1	E													0									2	1	FALSE
unbinned.contig26727		unbinned.contig26727__full-cat_1	20	14356	15054		1	E													0									2	1	FALSE
unbinned.contig26727		unbinned.contig26727__full-cat_1	21	15054	18470		1	D			YP_009052086.1	YP_009052086.1 hypothetical protein JO84_gp008 [Aureococcus anophagefferens virus]	FALSE	0.452	79	1.345e-13	Mycoplasma protein of unknown function, DUF285 [PF03382.17]				0									1	1	FALSE
unbinned.contig26727		unbinned.contig26727__full-cat_1	22	18484	18864		-1	D									NUDIX domain [PF00293.31]		REFSEQ MutT/NUDIX hydrolase family protein; Xu	Xu	0									1	1	FALSE
unbinned.contig26727		unbinned.contig26727__full-cat_1	23	18913	19671		-1	E			YP_009611808.1	YP_009611808.1 hypothetical protein FDI40_gp143 [Agrobacterium phage Atu_ph07]	FALSE	0.34	138	3.32e-35			sp|P11110|NECK1_BPT4 Neck protein gp13; Xs	Xs	0									0	1	FALSE	V
unbinned.contig26727		unbinned.contig26727__full-cat_1	24	19751	20650		1	E			YP_009611774.1	YP_009611774.1 terminase DNA packaging enzyme large [Agrobacterium phage Atu_ph07]	FALSE	0.462	161	1.689e-42			REFSEQ intein; Xu	Xu	0									0	2	FALSE
unbinned.contig26727		unbinned.contig26727__full-cat_1	25	20737	21048		1	E													0									2	2	FALSE
unbinned.contig26727		unbinned.contig26727__full-cat_1	26	21430	21816		1	E													0									2	2	FALSE
unbinned.contig26727		unbinned.contig26727__full-cat_1	27	21888	22709		1	E			YP_009005998.1	YP_009005998.1 hypothetical protein P106B_72 [Rhizobium phage vB_RglS_P106B]	FALSE	0.387	61	3.282e-09			REFSEQ hypothetical protein; Xu	Xu	0									1	2	FALSE
unbinned.contig26727		unbinned.contig26727__full-cat_1	28	22718	23209		1	C	K01493	dCMP deaminase [EC:3.5.4.12]	YP_009600224.1	YP_009600224.1 deoxycytidylate deaminase [Dinoroseobacter phage vB_DshS-R5C]	FALSE	0.537	113	2.606e-28	Cytidine and deoxycytidylate deaminase zinc-binding region [PF00383.26]; MafB19-like deaminase [PF14437.9]		sp|P16006|DCTD_BPT4 Deoxycytidylate deaminase; XhXr	Xr;Xh	0									1	2	FALSE	V
unbinned.contig26727		unbinned.contig26727__full-cat_1	29	23232	23798		1	C	K00857	thymidine kinase [EC:2.7.1.21]	YP_009849373.1	YP_009849373.1 thymidine kinase [Serratia phage Moabite]	FALSE	0.514	173	1.229e-48	Thymidine kinase [PF00265.21]		sp|P13300|KITH_BPT4 Thymidine kinase; XhXr	Xr;Xh	0									1	2	FALSE	V
unbinned.contig26727		unbinned.contig26727__full-cat_1	30	23784	24575		-1	D			YP_009607150.1	YP_009607150.1 hypothetical protein FDI05_gp233 [Enterobacter phage phiEap-3]	FALSE	0.275	85	3.63e-17	Zeta toxin [PF06414.15]		REFSEQ hypothetical protein; Xu	Xu	0									1	2	FALSE	F
unbinned.contig26727		unbinned.contig26727__full-cat_1	31	24575	25567		-1	E			YP_009611807.1	YP_009611807.1 hypothetical protein FDI40_gp142 [Agrobacterium phage Atu_ph07]	FALSE	0.381	221	1.374e-62			REFSEQ hypothetical protein; Xu	Xu	0									1	2	FALSE	F
unbinned.contig26727		unbinned.contig26727__full-cat_1	32	25658	26662		1	E													0									2	2	FALSE	F
unbinned.contig26727		unbinned.contig26727__full-cat_1	33	26649	27536		1	C	K07074	uncharacterized protein	YP_009809771.1	YP_009809771.1 hypothetical protein HOU02_gp117 [Caulobacter phage CcrBL9]	FALSE	0.516	264	4.015e-78	RNA repair pathway DNA polymerase beta family [PF10127.12]		sp|P39242|Y05G_BPT4 Uncharacterized 38.9 kDa protein in nrdC-mobD intergenic region; Xu	Xu	0									1	2	FALSE	F
unbinned.contig26727		unbinned.contig26727__full-cat_1	34	27787	28473		-1	E			YP_009612052.1	YP_009612052.1 hypothetical protein FDI40_gp387 [Agrobacterium phage Atu_ph07]	FALSE	0.448	85	1.181e-17					0									1	2	FALSE	F
unbinned.contig26727		unbinned.contig26727__full-cat_1	35	28470	29090		-1	E													0									1	5	FALSE	F
unbinned.contig29820		unbinned.contig29820__full-cat_2	1	3	263		1	E													0									2	5	FALSE	F
unbinned.contig29820		unbinned.contig29820__full-cat_2	2	624	809		1	E													0									2	4	FALSE	F
unbinned.contig29820		unbinned.contig29820__full-cat_2	3	806	1450		1	D									HAD domain in Swiss Army Knife RNA repair proteins [PF18143.4]		REFSEQ hypothetical protein; Xu	Xu	0									1	4	FALSE	F
unbinned.contig29820		unbinned.contig29820__full-cat_2	4	1447	2055		1	D									HAD domain in Swiss Army Knife RNA repair proteins [PF18143.4]		REFSEQ hypothetical protein; Xu	Xu	0									1	3	FALSE	F
unbinned.contig29820		unbinned.contig29820__full-cat_2	5	2164	2931		1	C	K06223	DNA adenine methylase [EC:2.1.1.72]	YP_008241728.1	YP_008241728.1 DNA methylase [Cellulophaga phage phi19:1]	FALSE	0.551	262	3.722e-78	D12 class N6 adenine-specific DNA methyltransferase [PF02086.18]		sp|P12427|DMA_BPT2 DNA adenine methylase; XhXpXr	Xr;Xp;Xh	0									1	4	FALSE	VF
unbinned.contig29820		unbinned.contig29820__full-cat_2	6	3174	3518		-1	E													0									2	4	FALSE	F
unbinned.contig29820		unbinned.contig29820__full-cat_2	7	3511	4086		-1	E													0									2	4	FALSE	F
unbinned.contig29820		unbinned.contig29820__full-cat_2	8	4138	4449		-1	E													0									2	4	FALSE	F
unbinned.contig29820		unbinned.contig29820__full-cat_2	9	4555	5292		-1	E													0									2	5	FALSE	F
unbinned.contig33379		unbinned.contig33379__full-cat_2	1	1	84		1	E													0									2	5	FALSE	F
unbinned.contig33379		unbinned.contig33379__full-cat_2	2	411	1247		1	E													0									2	4	FALSE	F
unbinned.contig33379		unbinned.contig33379__full-cat_2	3	1311	2000		1	E											REFSEQ hypothetical protein; Xu	Xu	0									1	4	FALSE	F
unbinned.contig33379		unbinned.contig33379__full-cat_2	4	2010	2996		1	D			YP_010105389.1	YP_010105389.1 RNA ligase 2 [Bacteriophage DSS3_VP1]	FALSE	0.339	177	1.285e-47	RNA ligase [PF09414.13]		sp|P32277|RLIG2_BPT4 RNA ligase 2; Xh	Xh	0									1	3	FALSE	F
unbinned.contig33379		unbinned.contig33379__full-cat_2	5	3078	3401		1	E													0									2	3	FALSE	F
unbinned.contig33379		unbinned.contig33379__full-cat_2	6	3726	5024		-1	E													0									2	3	FALSE	F
unbinned.contig33379		unbinned.contig33379__full-cat_2	7	5119	5340		1	E													0									2	3	FALSE
unbinned.contig33379		unbinned.contig33379__full-cat_2	8	5604	6563		1	C	K00525	ribonucleoside-diphosphate reductase alpha chain [EC:1.17.4.1]	YP_006489268.1	YP_006489268.1 ribonucleotide-diphosphate reductase subunit alpha [Colwellia phage 9A]	FALSE	0.558	320	4.648e-97	Ribonucleotide reductase, all-alpha domain [PF00317.24]; ATP cone domain [PF03477.19]; Ribonucleotide reductase, barrel domain [PF02867.18]				0									1	4	FALSE	MKEB
unbinned.contig33379		unbinned.contig33379__full-cat_2	9	6629	8818		1	C	K00525	ribonucleoside-diphosphate reductase alpha chain [EC:1.17.4.1]	YP_009037269.1	YP_009037269.1 putative ribonucleoside reductase alpha chain [Nitrincola phage 1M3-16]	FALSE	0.396	322	8.421e-92	Ribonucleotide reductase, barrel domain [PF02867.18]; Pretoxin HINT domain [PF07591.14]; Intein splicing domain [PF14890.9]				0									1	4	FALSE	MKEB
unbinned.contig33379		unbinned.contig33379__full-cat_2	10	8864	9397		1	D			YP_009323137.1	YP_009323137.1 ribonucleotide reductase of class Ia (aerobic) alpha subunit [Synechococcus phage S-CAM7]	FALSE	0.465	142	6.689e-38	Ribonucleotide reductase, barrel domain [PF02867.18]				0									1	4	FALSE	MKEB
unbinned.contig33379		unbinned.contig33379__full-cat_2	11	9422	9610		1	E													0									2	3	FALSE
unbinned.contig33379		unbinned.contig33379__full-cat_2	12	9613	10725		1	D			YP_009599798.1	YP_009599798.1 ribonucleotide-diphosphate reductase subunit beta [Serratia phage BF]	TRUE	0.576	415	9.647e-129	Ribonucleotide reductase, small chain [PF00268.24]		sp|P69924|RIR2_ECOLI Ribonucleoside-diphosphate reductase 1 subunit beta; XhXr	Xr;Xh	0									1	3	FALSE	VF
unbinned.contig33379		unbinned.contig33379__full-cat_2	13	10778	11194		-1	E													0									2	3	FALSE	F
unbinned.contig33379		unbinned.contig33379__full-cat_2	14	11209	11817		-1	E											REFSEQ hypothetical protein; Xu	Xu	0									1	4	FALSE	F
unbinned.contig33379		unbinned.contig33379__full-cat_2	15	11872	12003		-1	E													0									2	4	FALSE	F
unbinned.contig33379		unbinned.contig33379__full-cat_2	16	12014	12244		-1	E													0									2	4	FALSE	F
unbinned.contig33379		unbinned.contig33379__full-cat_2	17	12392	13729		1	E													0									2	4	FALSE	F
unbinned.contig33379		unbinned.contig33379__full-cat_2	18	13932	14156		1	E													0									2	4	FALSE	F
unbinned.contig33379		unbinned.contig33379__full-cat_2	19	14484	14708		-1	E													0									2	5	FALSE	F
unbinned.contig34154		unbinned.contig34154__full-cat_1	1	2	163		1	E													0									2	5	FALSE	F
unbinned.contig34154		unbinned.contig34154__full-cat_1	2	170	1945		1	C	K17675	ATP-dependent RNA helicase SUPV3L1/SUV3 [EC:3.6.4.13]							Helicase conserved C-terminal domain [PF00271.34]				0									2	4	FALSE	F
unbinned.contig34154		unbinned.contig34154__full-cat_1	3	1934	2398		-1	E													0									2	4	FALSE	F
unbinned.contig34154		unbinned.contig34154__full-cat_1	4	2376	3464		-1	D			YP_007005140.1	YP_007005140.1 putative poly A polymerase [Campylobacter phage CP21]	FALSE	0.196	70	5.772e-12	AAA domain [PF13671.9]		REFSEQ HNH endonuclease; Xu	Xu	0									1	4	FALSE	F
unbinned.contig34154		unbinned.contig34154__full-cat_1	5	3560	3772		-1	E													0									2	2	FALSE	F
unbinned.contig34154		unbinned.contig34154__full-cat_1	6	3829	4551		-1	C	K06217	phosphate starvation-inducible protein PhoH and related proteins	YP_004062114.1	YP_004062114.1 hypothetical protein MpV1_231c [Micromonas sp. RCC1109 virus MpV1]	FALSE	0.493	203	4.344e-58	PhoH-like protein [PF02562.19]; AAA domain [PF13604.9]		sp|O07635|YLAK_BACSU Uncharacterized protein YlaK; Xh	Xh	0									1	2	FALSE	MKF
unbinned.contig34154		unbinned.contig34154__full-cat_1	7	4625	5173		1	E			YP_009611971.1	YP_009611971.1 hypothetical protein FDI40_gp306 [Agrobacterium phage Atu_ph07]	FALSE	0.294	67	4.836e-12			REFSEQ hypothetical protein; Xu	Xu	0									1	2	FALSE	F
unbinned.contig34154		unbinned.contig34154__full-cat_1	8	5182	5622		1	E											REFSEQ hypothetical protein; Xu	Xu	0									1	2	FALSE
unbinned.contig34154		unbinned.contig34154__full-cat_1	9	5609	6058		1	E													0									1	2	FALSE
unbinned.contig34154		unbinned.contig34154__full-cat_1	10	6021	6383		1	E													0									1	2	FALSE
unbinned.contig34154		unbinned.contig34154__full-cat_1	11	6452	8674		1	D			YP_009599730.1	YP_009599730.1 ATP-dependent Clp protease ATP-binding subunit clpA [Serratia phage BF]	TRUE	0.453	523	8.983e-160	AAA domain (Cdc48 subfamily) [PF07724.17]; AAA lid domain [PF17871.4]; C-terminal, D2-small domain, of ClpB protein [PF10431.12]; AAA domain (dynein-related subfamily) [PF07728.17]; ATPase family associated with various cellular activities (AAA) [PF00004.32]; AAA domain [PF13401.9]		sp|P0ABH9|CLPA_ECOLI ATP-dependent Clp protease ATP-binding subunit ClpA; Xh	Xh	0									1	2	FALSE	F
unbinned.contig34154		unbinned.contig34154__full-cat_1	12	8778	11933		1	E											REFSEQ hypothetical protein; Xu	Xu	0									0	2	FALSE	F
unbinned.contig34154		unbinned.contig34154__full-cat_1	13	11967	12575		1	E													0									0	5	FALSE	F
unbinned.contig38707		unbinned.contig38707__full-cat_1	1	3	581		1	D									Phage terminase, small subunit [PF05119.15]				0									1	5	FALSE	F
unbinned.contig38707		unbinned.contig38707__full-cat_1	2	581	2278		1	D			NP_945032.1	NP_945032.1 terminase large subunit [Burkholderia phage phi1026b]	FALSE	0.36	328	7.494e-96	Terminase large subunit, endonuclease domain [PF20441.1]; Terminase large subunit, ATPase domain [PF03354.18]		sp|Q05219|VG13_BPML5 Gene 13 protein; Xu	Xu	0									0	2	FALSE	F
unbinned.contig38707		unbinned.contig38707__full-cat_1	3	2275	2463		1	E													0									1	1	FALSE	F
unbinned.contig38707		unbinned.contig38707__full-cat_1	4	2466	2831		1	E													0									1	1	FALSE	F
unbinned.contig38707		unbinned.contig38707__full-cat_1	5	3094	4305		1	D			NP_945033.1	NP_945033.1 portal protein [Burkholderia phage phi1026b]	FALSE	0.264	132	9.334e-32	Phage portal protein [PF04860.15]		sp|Q6QGD5|PORTL_BPT5 Portal protein; XhXpXrXs	Xs;Xr;Xp;Xh	0									0	1	FALSE	VF
unbinned.contig38707		unbinned.contig38707__full-cat_1	6	4298	5059		1	C	K01358	ATP-dependent Clp protease, protease subunit [EC:3.4.21.92]	YP_009043932.1	YP_009043932.1 protease-like protein [Vibrio phage X29]	FALSE	0.299	87	4.717e-18	Clp protease [PF00574.26]; Serine dehydrogenase proteinase [PF01972.19]				0	MER0360054	S14	MER0360054 - family S14 non-peptidase homologues (Alistipes indistinctus) [S14.UNW]#S14#{peptidase unit: 58-194}~source ZP_09022154~	FALSE	0.379	89	5.072e-18		0	1	FALSE	PF
unbinned.contig38707		unbinned.contig38707__full-cat_1	7	5056	6348		1	D			YP_004421726.1	YP_004421726.1 major capsid protein [Synechococcus phage S-CBS3]	FALSE	0.284	147	1.759e-36	Phage capsid family [PF05065.16]		sp|B0ZSF3|CAPSD_BPHA1 Major capsid protein; XhXs	Xs;Xh	0									0	1	FALSE	VF
unbinned.contig38707		unbinned.contig38707__full-cat_1	8	6418	6693		1	E													0									2	1	FALSE	F
unbinned.contig38707		unbinned.contig38707__full-cat_1	9	6693	7274		1	E											REFSEQ hypothetical protein; Xu	Xu	0									0	2	FALSE	F
unbinned.contig38707		unbinned.contig38707__full-cat_1	10	7271	7600		1	D									Phage head-tail joining protein [PF05521.14]				0									2	2	FALSE	F
unbinned.contig38707		unbinned.contig38707__full-cat_1	11	7597	8136		1	E													0									2	2	FALSE	F
unbinned.contig38707		unbinned.contig38707__full-cat_1	12	8136	8483		1	E													0									2	2	FALSE	F
unbinned.contig38707		unbinned.contig38707__full-cat_1	13	8486	8746		1	E													0									2	2	FALSE	F
unbinned.contig38707		unbinned.contig38707__full-cat_1	14	8746	9234		1	E											REFSEQ HK97 gp10 family protein; Xu	Xu	0									1	4	FALSE	F
unbinned.contig38707		unbinned.contig38707__full-cat_1	15	9231	9623		1	E											REFSEQ DUF3168 domain-containing protein; Xu	Xu	0									2	4	FALSE	F
unbinned.contig38707		unbinned.contig38707__full-cat_1	16	9616	9813		1	E													0									2	4	FALSE	F
unbinned.contig38707		unbinned.contig38707__full-cat_1	17	9806	10066		1	E													0									2	5	FALSE	F
unbinned.contig41964		unbinned.contig41964__full-cat_1	1	1	318		1	D									Phage virion morphogenesis family [PF05069.16]		sp|P36934|VPS_BPP2 Tail completion protein S; Xu	Xu	0									2	5	FALSE	F
unbinned.contig41964		unbinned.contig41964__full-cat_1	2	612	1070		1	E													0									2	4	FALSE	F
unbinned.contig41964		unbinned.contig41964__full-cat_1	3	1070	1312		1	D									Antitoxin component of bacterial toxin-antitoxin system, MqsA [PF15731.8]				0									2	4	FALSE	F
unbinned.contig41964		unbinned.contig41964__full-cat_1	4	1619	1936		1	E													0									2	4	FALSE	F
unbinned.contig41964		unbinned.contig41964__full-cat_1	5	1994	3097		1	E			YP_024705.1	YP_024705.1 gp32 [Burkholderia phage BcepMu]	FALSE	0.369	224	4.136e-63			sp|O05073|VPI_HAEIN Mu-like prophage FluMu I protein; Xh	Xh	0									0	4	FALSE	F
unbinned.contig41964		unbinned.contig41964__full-cat_1	6	3109	3468		1	E													0									2	1	FALSE	F
unbinned.contig41964		unbinned.contig41964__full-cat_1	7	3488	4438		1	E			YP_024707.1	YP_024707.1 gp34 [Burkholderia phage BcepMu]	FALSE	0.348	173	1.424e-46			sp|D6RRG1|CAPSD_BPKPP Major capsid protein; XhXs	Xs;Xh	0									0	2	FALSE	VF
unbinned.contig41964		unbinned.contig41964__full-cat_1	8	4451	4897		1	D									Helix-hairpin-helix motif [PF12836.10]				0									2	2	FALSE	F
unbinned.contig41964		unbinned.contig41964__full-cat_1	9	4899	5396		1	D									Bacteriophage Mu, Gp36 [PF07030.15]		sp|Q9T1V9|GPJ_BPMU Gene product J; Xh	Xh	0									2	2	FALSE	F
unbinned.contig41964		unbinned.contig41964__full-cat_1	10	5396	5854		1	D									Bacteriophage Mu, Gp37 [PF08873.14]		REFSEQ hypothetical protein; Xu	Xu	0									1	2	FALSE	F
unbinned.contig41964		unbinned.contig41964__full-cat_1	11	5857	6048		1	E													0									2	2	FALSE	F
unbinned.contig41964		unbinned.contig41964__full-cat_1	12	6052	6990		1	E											REFSEQ hypothetical protein; Xu	Xu	0									1	2	FALSE	F
unbinned.contig41964		unbinned.contig41964__full-cat_1	13	6990	7601		1	E													0									2	2	FALSE	F
unbinned.contig41964		unbinned.contig41964__full-cat_1	14	7736	8218		1	E													0									2	2	FALSE	F
unbinned.contig41964		unbinned.contig41964__full-cat_1	15	8389	8559		1	E													0									2	2	FALSE	F
unbinned.contig41964		unbinned.contig41964__full-cat_1	16	8559	8954		1	E													0									1	5	FALSE	F
unbinned.contig4394		unbinned.contig4394__0_partial-cat_1	1	1	429	428	1	C	K16922	putative peptide zinc metalloprotease protein											0	MER0890051	M50A	MER0890051 - subfamily M50A non-peptidase homologues (Limnoraphis robusta) [M50.UNA]#M50A#{peptidase unit: 305-428}~source A0A0F5YJW4~	FALSE	0.626	83	1.876e-17		2	5	FALSE	MF
unbinned.contig4394		unbinned.contig4394__0_partial-cat_1	2	482	2521	2039	-1	D			YP_010088007.1	YP_010088007.1 hypothetical protein KM759_gp134 [Lymphocystis disease virus 4]	FALSE	0.298	72	9.245e-12	ATPase family associated with various cellular activities (AAA) [PF00004.32]; AAA domain (Cdc48 subfamily) [PF07724.17]; Holliday junction DNA helicase RuvB P-loop domain [PF05496.15]; AAA domain (dynein-related subfamily) [PF07728.17]		sp|Q7ZV60|BCS1_DANRE Mitochondrial chaperone BCS1; Xh	Xh	0									2	4	FALSE	F
unbinned.contig4394		unbinned.contig4394__0_partial-cat_1	3	2562	3983	1421	-1	D									Pvc16 N-terminal domain [PF14065.9]				0									2	4	FALSE	F
unbinned.contig4394		unbinned.contig4394__0_partial-cat_1	4	4438	6198	1760	1	C	K06907	uncharacterized protein	YP_009831863.1	YP_009831863.1 tail sheath protein [Streptomyces phage BRock]	FALSE	0.407	150	2.495e-36	Phage tail sheath protein subtilisin-like domain [PF04984.17]; Phage tail sheath C-terminal domain [PF17482.5]		sp|P13332|TSP_BPT4 Tail sheath protein; XpXrXs	Xr;Xp;Xs	0									0	4	FALSE	VF
unbinned.contig4394		unbinned.contig4394__0_partial-cat_1	5	6353	6811	458	1	D									T4-like virus tail tube protein gp19 [PF06841.15]				0									2	1	FALSE
unbinned.contig4394		unbinned.contig4394__0_partial-cat_1	6	7020	7532	512	1	D									T4-like virus tail tube protein gp19 [PF06841.15]				0									2	1	FALSE
unbinned.contig4394		unbinned.contig4394__0_partial-cat_1	7	7577	7873	296	1	E													0									2	1	FALSE
unbinned.contig4394		unbinned.contig4394__0_partial-cat_1	8	7918	8295	377	1	E													0									2	1	FALSE	F
unbinned.contig4394		unbinned.contig4394__0_partial-cat_1	9	8520	8939	419	1	C	K06903	uncharacterized protein	YP_010106802.1	YP_010106802.1 baseplate assembly protein [Xanthomonas phage FoX3]	FALSE	0.431	69	2.729e-13	Baseplate wedge protein gp25 [PF04965.17]		sp|P09425|BP25_BPT4 Baseplate wedge protein gp25; XhXs	Xs;Xh	0									0	1	FALSE	VF
unbinned.contig4394		unbinned.contig4394__0_partial-cat_1	10	8964	11408	2444	1	D									Baseplate J-like protein [PF04865.17]				0									0	4	FALSE	F
unbinned.contig4394		unbinned.contig4394__0_partial-cat_1	11	11457	12668	1211	1	D									Phage tail protein (Tail_P2_I) [PF09684.13]				0									2	4	FALSE	F
unbinned.contig4394		unbinned.contig4394__0_partial-cat_1	12	12636	12941	305	-1	D									PAAR motif [PF05488.16]				0									2	5	FALSE	F
unbinned.contig45536		unbinned.contig45536__full-cat_1	1	119	586		-1	D									Bacteriophage CI repressor helix-turn-helix domain [PF07022.16]; Cro/C1-type HTH DNA-binding domain [PF13443.9]				0									1	5	FALSE	F
unbinned.contig45536		unbinned.contig45536__full-cat_1	2	624	1046		-1	E													0									1	2	FALSE	F
unbinned.contig45536		unbinned.contig45536__full-cat_1	3	1148	1366		1	E													0									2	2	FALSE	F
unbinned.contig45536		unbinned.contig45536__full-cat_1	4	1796	2104		1	E													0									2	2	FALSE	F
unbinned.contig45536		unbinned.contig45536__full-cat_1	5	2213	2548		1	E													0									2	2	FALSE	F
unbinned.contig45536		unbinned.contig45536__full-cat_1	6	2554	3477		1	E													0									1	2	FALSE	F
unbinned.contig45536		unbinned.contig45536__full-cat_1	7	3537	3773		1	E													0									2	2	FALSE	F
unbinned.contig45536		unbinned.contig45536__full-cat_1	8	3852	4142		1	E													0									2	2	FALSE	F
unbinned.contig45536		unbinned.contig45536__full-cat_1	9	4206	4772		1	E													0									2	2	FALSE	F
unbinned.contig45536		unbinned.contig45536__full-cat_1	10	4736	5755		1	D			YP_004421526.1	YP_004421526.1 5'-3' exonuclease [Synechococcus phage S-CBS2]	FALSE	0.245	81	1.855e-15	PDDEXK-like domain of unknown function (DUF3799) [PF12684.10]				0									1	2	FALSE	F
unbinned.contig45536		unbinned.contig45536__full-cat_1	11	5764	6585		1	E													0									1	2	FALSE
unbinned.contig45536		unbinned.contig45536__full-cat_1	12	6616	7761		1	E													0									1	2	FALSE
unbinned.contig45536		unbinned.contig45536__full-cat_1	13	7713	8303		1	E													0									2	2	FALSE
unbinned.contig45536		unbinned.contig45536__full-cat_1	14	8305	8790		1	D									GIY-YIG catalytic domain [PF01541.27]				0									1	2	FALSE
unbinned.contig45536		unbinned.contig45536__full-cat_1	15	8762	9076		1	E													0									2	2	FALSE
unbinned.contig45536		unbinned.contig45536__full-cat_1	16	9153	9437		1	E													0									2	2	FALSE
unbinned.contig45536		unbinned.contig45536__full-cat_1	17	9434	9694		1	E													0									1	2	FALSE
unbinned.contig45536		unbinned.contig45536__full-cat_1	18	9904	10440		1	E													0									2	2	FALSE
unbinned.contig45536		unbinned.contig45536__full-cat_1	19	10961	11368		1	E													1									1	2	FALSE
unbinned.contig45536		unbinned.contig45536__full-cat_1	20	11388	11663		1	E													0									2	2	FALSE
unbinned.contig45536		unbinned.contig45536__full-cat_1	21	11650	11814		1	E													0									2	2	FALSE
unbinned.contig45536		unbinned.contig45536__full-cat_1	22	11798	12100		1	E													0									2	2	FALSE
unbinned.contig45536		unbinned.contig45536__full-cat_1	23	12109	12357		1	E													0									2	2	FALSE
unbinned.contig45536		unbinned.contig45536__full-cat_1	24	12354	12665		1	E													0									2	2	FALSE
unbinned.contig45536		unbinned.contig45536__full-cat_1	25	13318	14817		1	C	K11089	60 kDa SS-A/Ro ribonucleoprotein	YP_008059305.1	YP_008059305.1 hypothetical protein M199_gp239 [Halovirus HGTV-1]	FALSE	0.295	217	4.117e-59	TROVE domain [PF05731.14]; Domain of unknown function (DUF2828) [PF11443.11]		sp|O08848|RO60_MOUSE 60 kDa SS-A/Ro ribonucleoprotein; Xr	Xr	0									1	2	FALSE	V
unbinned.contig45536		unbinned.contig45536__full-cat_1	26	15100	15723		1	E													0									2	2	FALSE
unbinned.contig45536		unbinned.contig45536__full-cat_1	27	15832	16368		1	E													0									2	2	FALSE
unbinned.contig45536		unbinned.contig45536__full-cat_1	28	16379	16591		1	E													0									2	2	FALSE
unbinned.contig45536		unbinned.contig45536__full-cat_1	29	16584	17129		1	E													0									2	2	FALSE
unbinned.contig45536		unbinned.contig45536__full-cat_1	30	17138	17560		1	E													0									2	2	FALSE
unbinned.contig45536		unbinned.contig45536__full-cat_1	31	17590	17853		1	E													0									2	2	FALSE
unbinned.contig45536		unbinned.contig45536__full-cat_1	32	18076	18450		1	E													0									2	2	FALSE
unbinned.contig45536		unbinned.contig45536__full-cat_1	33	18625	19416		1	C	K19091	CRISPR-associated endoribonuclease Cas6 [EC:3.1.-.-]							CRISPR associated protein Cas6, C-terminal [PF01881.19]				0									2	2	FALSE
unbinned.contig45536		unbinned.contig45536__full-cat_1	34	19406	19522		1	E													0									2	2	FALSE
unbinned.contig45536		unbinned.contig45536__full-cat_1	35	19522	20199		1	E													0									2	2	FALSE
unbinned.contig45536		unbinned.contig45536__full-cat_1	36	20183	20614		1	E													0									2	2	FALSE
unbinned.contig45536		unbinned.contig45536__full-cat_1	37	20595	21563		1	E													0									2	2	FALSE
unbinned.contig45536		unbinned.contig45536__full-cat_1	38	21563	22249		1	D									Phosphoadenosine phosphosulfate reductase family [PF01507.22]				0									2	2	FALSE
unbinned.contig45536		unbinned.contig45536__full-cat_1	39	22246	22875		1	E													0									2	2	FALSE
unbinned.contig45536		unbinned.contig45536__full-cat_1	40	22879	23139		1	E													0									2	2	FALSE
unbinned.contig45536		unbinned.contig45536__full-cat_1	41	23309	25093		1	E													0									2	2	FALSE
unbinned.contig45536		unbinned.contig45536__full-cat_1	42	25237	25932		1	D									DnaJ domain [PF00226.34]				0									2	2	FALSE
unbinned.contig45536		unbinned.contig45536__full-cat_1	43	26040	26303		1	E													0									2	2	FALSE
unbinned.contig45536		unbinned.contig45536__full-cat_1	44	26303	26428		1	E													0									2	2	FALSE
unbinned.contig45536		unbinned.contig45536__full-cat_1	45	26425	27168		1	C	K02342	DNA polymerase III subunit epsilon [EC:2.7.7.7]	YP_009855449.1	YP_009855449.1 exonuclease [Flavobacterium phage vB_FspS_tant8-1]	FALSE	0.506	233	2.471e-68	Exonuclease [PF00929.27]; RNase_H superfamily [PF13482.9]; DNA polymerase family B, exonuclease domain [PF03104.22]		sp|P04536|EXOD_BPT4 Exodeoxyribonuclease; Xu	Xu	0									1	2	FALSE
unbinned.contig45536		unbinned.contig45536__full-cat_1	46	27180	27428		1	E													0									2	2	FALSE
unbinned.contig45536		unbinned.contig45536__full-cat_1	47	27651	29636		1	D			YP_009285879.1	YP_009285879.1 ribonucleotide reductase of class II [Pseudomonas phage NP1]	FALSE	0.238	188	3.234e-48	Ribonucleotide reductase alpha domain [PF17975.4]; Ribonucleotide reductase, barrel domain [PF02867.18]		sp|P00452|RIR1_ECOLI Ribonucleoside-diphosphate reductase 1 subunit alpha; XhXr	Xr;Xh	0									1	2	FALSE	VMKE
unbinned.contig45536		unbinned.contig45536__full-cat_1	48	29643	30437		1	C	K00560	thymidylate synthase [EC:2.1.1.45]	YP_002221554.1	YP_002221554.1 putatitve thymidylate synthase [Bacteroides phage B40-8]	FALSE	0.604	313	1.297e-95	Thymidylate synthase [PF00303.22]		sp|P00471|TYSY_BPT4 Thymidylate synthase; Xr	Xr	0									1	2	FALSE	VM
unbinned.contig45536		unbinned.contig45536__full-cat_1	49	30473	31642		1	C	K02338	DNA polymerase III subunit beta [EC:2.7.7.7]	YP_009639462.1	YP_009639462.1 DNA polymerase III beta subunit [Salinibacter virus M8CR30-2]	FALSE	0.269	147	7.173e-37	DNA polymerase III beta subunit, N-terminal domain [PF00712.22]; DNA polymerase III beta subunit, C-terminal domain [PF02768.18]; DNA polymerase III beta subunit, central domain [PF02767.19]		sp|P9WNU1|DPO3B_MYCTU Beta sliding clamp; XhXr	Xr;Xh	0									1	2	FALSE	V
unbinned.contig45536		unbinned.contig45536__full-cat_1	50	31644	31868		1	E													0									2	2	FALSE
unbinned.contig45536		unbinned.contig45536__full-cat_1	51	31870	32313		1	C	K01520	dUTP pyrophosphatase [EC:3.6.1.23]	YP_009329485.1	YP_009329485.1 Deoxyuridine 5'-triphosphate nucleotidohydrolase [Cedratvirus A11]	FALSE	0.483	133	1.967e-35	dUTPase [PF00692.22]				0									1	2	FALSE	M
unbinned.contig45536		unbinned.contig45536__full-cat_1	52	32477	32689		1	E													0									2	2	FALSE
unbinned.contig45536		unbinned.contig45536__full-cat_1	53	33019	33432		1	E													0									1	2	FALSE
unbinned.contig45536		unbinned.contig45536__full-cat_1	54	33507	34079		1	E													0									2	2	FALSE
unbinned.contig45536		unbinned.contig45536__full-cat_1	55	34076	34291		1	E													0									2	2	FALSE
unbinned.contig45536		unbinned.contig45536__full-cat_1	56	34307	34669		1	D			YP_008241505.1	YP_008241505.1 hypothetical protein Phi17:2_gp010 [Cellulophaga phage phi17:2]	FALSE	0.411	89	1.403e-20	Cyclic-phosphate processing Receiver domain [PF20274.1]				0									1	2	FALSE
unbinned.contig45536		unbinned.contig45536__full-cat_1	57	34683	35903		1	C	K00571	site-specific DNA-methyltransferase (adenine-specific) [EC:2.1.1.72]	YP_010099028.1	YP_010099028.1 hypothetical protein KNU16_gp94 [Corynebacterium phage Kimchi1738]	FALSE	0.366	262	1.678e-75	DNA methylase [PF01555.21]		sp|P14243|MTC9_CITFR Modification methylase Cfr9I; XhXp	Xp;Xh	0									1	2	FALSE
unbinned.contig45536		unbinned.contig45536__full-cat_1	58	35981	37414		1	D									Domain of unknown function (DUF4041) [PF13250.9]; Meiotically up-regulated gene 113 [PF13455.9]; T5orf172 domain [PF10544.12]		REFSEQ DUF4041 domain-containing protein; Xu	Xu	0									1	2	FALSE
unbinned.contig45536		unbinned.contig45536__full-cat_1	59	37461	38000		1	D									Bacterial PH domain [PF14470.9]		REFSEQ PH domain-containing protein; Xu	Xu	0									1	2	FALSE
unbinned.contig45536		unbinned.contig45536__full-cat_1	60	38133	38627		-1	E													0									2	2	FALSE
unbinned.contig45536		unbinned.contig45536__full-cat_1	61	38712	40157		-1	D									DNA methylase [PF01555.21]		sp|P14243|MTC9_CITFR Modification methylase Cfr9I; XhXp	Xp;Xh	0									1	2	FALSE
unbinned.contig45536		unbinned.contig45536__full-cat_1	62	40305	40508		1	E													0									2	2	FALSE
unbinned.contig45536		unbinned.contig45536__full-cat_1	63	40510	40992		1	E													0									1	2	FALSE
unbinned.contig45536		unbinned.contig45536__full-cat_1	64	41174	42217		1	D			YP_008059213.1	YP_008059213.1 terminase large subunit [Halovirus HGTV-1]	FALSE	0.267	81	1.526e-15	Phage terminase large subunit [PF04466.16]; Terminase large subunit, T4likevirus-type, N-terminal [PF03237.18]; Terminase RNaseH-like domain [PF17289.5]				0									0	2	FALSE
unbinned.contig45536		unbinned.contig45536__full-cat_1	65	42367	42810		1	E													0									2	1	FALSE
unbinned.contig45536		unbinned.contig45536__full-cat_1	66	42927	43418		1	D			YP_009855068.1	YP_009855068.1 amidase [Flavobacterium phage vB_FspS_mumin9-1]	FALSE	0.308	63	6.261e-11	N-acetylmuramoyl-L-alanine amidase [PF01510.28]				0									1	1	FALSE
unbinned.contig45536		unbinned.contig45536__full-cat_1	67	43419	45707		1	E													0									1	1	FALSE
unbinned.contig45536		unbinned.contig45536__full-cat_1	68	45712	46140		1	E													0									2	1	FALSE
unbinned.contig45536		unbinned.contig45536__full-cat_1	69	46162	47478		1	E													0									1	1	FALSE
unbinned.contig45536		unbinned.contig45536__full-cat_1	70	47519	47962		1	E													0									2	1	FALSE
unbinned.contig45536		unbinned.contig45536__full-cat_1	71	48020	49309		1	E													0									1	1	FALSE
unbinned.contig45536		unbinned.contig45536__full-cat_1	72	49380	49658		1	E													0									2	1	FALSE
unbinned.contig45536		unbinned.contig45536__full-cat_1	73	49667	50164		1	E													0									2	1	FALSE
unbinned.contig45536		unbinned.contig45536__full-cat_1	74	50152	50589		1	E													0									2	1	FALSE
unbinned.contig45536		unbinned.contig45536__full-cat_1	75	50592	51077		1	D									Phage virion morphogenesis family [PF05069.16]		sp|P36934|VPS_BPP2 Tail completion protein S; Xu	Xu	0									0	1	FALSE
unbinned.contig45536		unbinned.contig45536__full-cat_1	76	51074	51700		1	E													0									1	1	FALSE
unbinned.contig45536		unbinned.contig45536__full-cat_1	77	51704	53206		1	E											sp|P13332|TSP_BPT4 Tail sheath protein; XpXrXs	Xr;Xp;Xs	0									1	1	FALSE	V
unbinned.contig45536		unbinned.contig45536__full-cat_1	78	53231	53662		1	E													0									2	1	FALSE
unbinned.contig45536		unbinned.contig45536__full-cat_1	79	53695	54435		1	E													0									1	1	FALSE
unbinned.contig45536		unbinned.contig45536__full-cat_1	80	54680	57250		1	D			YP_003856815.1	YP_003856815.1 putative tape measure protein [Clostridium phage phiCTP1]	FALSE	0.24	198	2.253e-50	Phage-related minor tail protein [PF10145.12]		sp|O64314|TMP_BPP2 Probable tape measure protein; Xs	Xs	0									0	1	FALSE	V
unbinned.contig45536		unbinned.contig45536__full-cat_1	81	57247	57741		1	E													0									1	1	FALSE
unbinned.contig45536		unbinned.contig45536__full-cat_1	82	57738	58067		1	E													0									2	1	FALSE
unbinned.contig45536		unbinned.contig45536__full-cat_1	83	58073	59467		-1	E													0									2	1	FALSE
unbinned.contig45536		unbinned.contig45536__full-cat_1	84	59496	60377		-1	E			YP_009987044.1	YP_009987044.1 hypothetical protein JR327_gp119 [Escherichia phage Mt1B1_P17]	FALSE	0.249	89	2.416e-18			REFSEQ hypothetical protein; Xu	Xu	0									0	1	FALSE
unbinned.contig45536		unbinned.contig45536__full-cat_1	85	60389	61165		-1	E													0									1	1	FALSE
unbinned.contig45536		unbinned.contig45536__full-cat_1	86	61162	62826		-1	D			YP_009835516.1	YP_009835516.1 putative baseplate assembly protein [Leptospira phage LE4]	FALSE	0.236	86	2.805e-16	Baseplate J-like protein [PF04865.17]		sp|P19060|BP06_BPT4 Baseplate wedge protein gp6; Xs	Xs	0									0	1	FALSE	V
unbinned.contig45536		unbinned.contig45536__full-cat_1	87	62863	63255		-1	C	K06903	uncharacterized protein							Baseplate wedge protein gp25 [PF04965.17]		sp|P09425|BP25_BPT4 Baseplate wedge protein gp25; XhXs	Xs;Xh	0									0	1	FALSE	V
unbinned.contig45536		unbinned.contig45536__full-cat_1	88	63255	63953		-1	D									Type VI secretion system/phage-baseplate injector OB domain [PF04717.15]		sp|P31340|SPIKE_BPP2 Spike protein; XhXpXs	Xs;Xp;Xh	0									1	1	FALSE	V
unbinned.contig45536		unbinned.contig45536__full-cat_1	89	63925	65127		-1	C	K06905	uncharacterized protein							Phage tail baseplate hub (GPD) [PF05954.14]		sp|P21679|BPD_BP186 Probable baseplate hub protein; XhXs	Xs;Xh	0									0	2	FALSE	V
unbinned.contig45536		unbinned.contig45536__full-cat_1	90	65375	65581		-1	E													0									2	2	FALSE
unbinned.contig45536		unbinned.contig45536__full-cat_1	91	65921	66202		-1	E													0									2	2	FALSE
unbinned.contig45536		unbinned.contig45536__full-cat_1	92	66223	66597		-1	D									Protein of unknwon function (DUF3310) [PF11753.11]				0									1	2	FALSE
unbinned.contig45536		unbinned.contig45536__full-cat_1	93	66693	67130		-1	C	K03111	single-strand DNA-binding protein	YP_010106740.1	YP_010106740.1 single-stranded DNA-binding protein [Xanthomonas phage FoX2]	FALSE	0.487	133	2.475e-35	Single-strand binding protein family [PF00436.28]		sp|O21902|SSB_BPLSK SSB protein; Xh	Xh	0									1	2	FALSE
unbinned.contig45536		unbinned.contig45536__full-cat_1	94	67226	67408		-1	D									Histone H1-like protein Hc1 [PF07432.16]				0									1	2	FALSE
unbinned.contig45536		unbinned.contig45536__full-cat_1	95	67450	67968		-1	D									Polynucleotide kinase 3 phosphatase [PF08645.14]				0									2	2	FALSE
unbinned.contig45536		unbinned.contig45536__full-cat_1	96	67968	68369		-1	E													0									2	2	FALSE
unbinned.contig45536		unbinned.contig45536__full-cat_1	97	68366	68554		-1	E													0									2	2	FALSE
unbinned.contig45536		unbinned.contig45536__full-cat_1	98	68551	68757		-1	E													0									2	2	FALSE
unbinned.contig45536		unbinned.contig45536__full-cat_1	99	68943	69233		-1	E													0									2	2	FALSE
unbinned.contig45536		unbinned.contig45536__full-cat_1	100	69311	69586		-1	E													0									2	2	FALSE
unbinned.contig45536		unbinned.contig45536__full-cat_1	101	69940	70473		-1	D			YP_007006724.1	YP_007006724.1 gp117 [Sphingomonas phage PAU]	FALSE	0.401	105	3.215e-25	Protein of unknown function DUF262 [PF03235.17]				0									1	2	FALSE
unbinned.contig45536		unbinned.contig45536__full-cat_1	102	70482	71003		-1	D			YP_007006725.1	YP_007006725.1 gp118 [Sphingomonas phage PAU]	FALSE	0.386	105	2.778e-25	Protein of unknown function DUF262 [PF03235.17]		REFSEQ hypothetical protein; Xu	Xu	0									1	2	FALSE
unbinned.contig45536		unbinned.contig45536__full-cat_1	103	71116	71337		-1	E													0									2	2	FALSE
unbinned.contig45536		unbinned.contig45536__full-cat_1	104	71532	72047		-1	E													0									2	2	FALSE
unbinned.contig45536		unbinned.contig45536__full-cat_1	105	72094	72354		-1	E													0									1	2	FALSE
unbinned.contig45536		unbinned.contig45536__full-cat_1	106	72359	72616		-1	E													0									2	2	FALSE
unbinned.contig45536		unbinned.contig45536__full-cat_1	107	72843	73313		1	E													0									2	2	FALSE
unbinned.contig45536		unbinned.contig45536__full-cat_1	108	73455	73778		-1	D			YP_010082883.1	YP_010082883.1 DUF1874 domain-containing protein [Fusobacterium phage Fnu1]	FALSE	0.517	98	7.664e-24	STIV B116-like [PF08960.13]		sp|Q914K4|Y026_SIFVH Uncharacterized protein 26; Xu	Xu	0									2	2	FALSE
unbinned.contig45536		unbinned.contig45536__full-cat_1	109	74051	74812		-1	D									Domain of unknown function DUF1829 [PF08862.13]; Domain of unknown function DUF1828 [PF08861.13]		REFSEQ DUF1828 domain-containing protein; Xu	Xu	0									1	2	FALSE
unbinned.contig45536		unbinned.contig45536__full-cat_1	110	74826	75314		-1	E													0									2	2	FALSE
unbinned.contig45536		unbinned.contig45536__full-cat_1	111	75489	78581		-1	D									Type ISP C-terminal specificity domain [PF18135.4]; N-6 DNA Methylase [PF02384.19]; Eco57I restriction-modification methylase [PF07669.14]				0									2	2	FALSE	F
unbinned.contig45536		unbinned.contig45536__full-cat_1	112	79925	80092		1	E													0									2	2	FALSE	F
unbinned.contig45536		unbinned.contig45536__full-cat_1	113	80135	81292		-1	D			YP_008241077.1	YP_008241077.1 site specific recombinase, tyrosine [Cellulophaga phage phi46:3]	FALSE	0.182	68	2.847e-11	Phage integrase family [PF00589.25]; Arm DNA-binding domain [PF17293.5]		sp|P22877|INTR_SACER Integrase; XhXr	Xr;Xh	0									1	5	FALSE	VF
unbinned.contig51039		unbinned.contig51039__full-cat_1	1	3	962		-1	D									Cobalamin biosynthesis protein CobT [PF06213.15]				0									1	5	FALSE	MKF
unbinned.contig51039		unbinned.contig51039__full-cat_1	2	1061	1240		-1	E													0									2	2	FALSE	F
unbinned.contig51039		unbinned.contig51039__full-cat_1	3	1485	1844		1	E													0									2	2	FALSE	F
unbinned.contig51039		unbinned.contig51039__full-cat_1	4	1907	3064		1	C	K03496	chromosome partitioning protein							AAA domain [PF13614.9]; Cellulose biosynthesis protein BcsQ [PF06564.15]; ATPase MipZ [PF09140.14]; CobQ/CobB/MinD/ParA nucleotide binding domain [PF01656.26]; NUBPL iron-transfer P-loop NTPase [PF10609.12]; VirC1 protein [PF07015.14]; Anion-transporting ATPase [PF02374.18]		sp|P07620|PARA_ECOLX Plasmid partition protein A; Xh	Xh	0									1	2	FALSE	F
unbinned.contig51039		unbinned.contig51039__full-cat_1	5	3069	4115		1	C	K03497	ParB family transcriptional regulator, chromosome partitioning protein							ParB/Sulfiredoxin domain [PF02195.21]				0									1	2	FALSE	F
unbinned.contig51039		unbinned.contig51039__full-cat_1	6	4368	4994		-1	E													0									2	2	FALSE	F
unbinned.contig51039		unbinned.contig51039__full-cat_1	7	5049	6353		-1	C	K18951	DNA ligase [EC:6.5.1.1]	YP_008770090.1	YP_008770090.1 ATP-dependent DNA ligase [Bacillus phage CampHawk]	FALSE	0.33	215	3.153e-59	ATP dependent DNA ligase domain [PF01068.24]; DNA ligase OB-like domain [PF14743.9]; DNA ligase C-terminal domain [PF17879.4]; ATP dependent DNA ligase C terminal region [PF04679.18]		sp|P00970|DNLI_BPT4 DNA ligase; XhXr	Xr;Xh	0									1	2	FALSE	V
unbinned.contig51039		unbinned.contig51039__full-cat_1	8	6408	7058		-1	E													0									1	2	FALSE
unbinned.contig51039		unbinned.contig51039__full-cat_1	9	7058	7555		-1	E													0									2	2	FALSE
unbinned.contig51039		unbinned.contig51039__full-cat_1	10	7610	8734		-1	C	K02316	DNA primase [EC:2.7.7.101]							Toprim-like [PF13155.9]; DNA primase catalytic core, N-terminal domain [PF08275.14]				0									1	2	FALSE
unbinned.contig51039		unbinned.contig51039__full-cat_1	11	8700	8960		-1	E													0									2	2	FALSE
unbinned.contig51039		unbinned.contig51039__full-cat_1	12	8970	10406		-1	D			YP_009215898.1	YP_009215898.1 helicase DnaB-like [Bacillus phage JL]	FALSE	0.275	169	4.126e-43	DnaB-like helicase C terminal domain [PF03796.18]		sp|P04530|HELIC_BPT4 DnaB-like replicative helicase; XhXr	Xr;Xh	0									1	2	FALSE	V
unbinned.contig51039		unbinned.contig51039__full-cat_1	13	10415	10681		-1	C	K03666	host factor-I protein											0									2	2	FALSE
unbinned.contig51039		unbinned.contig51039__full-cat_1	14	10721	11434		-1	E											REFSEQ hypothetical protein; Xu	Xu	0									1	2	FALSE
unbinned.contig51039		unbinned.contig51039__full-cat_1	15	11637	12389		-1	C	K06217	phosphate starvation-inducible protein PhoH and related proteins	YP_008125829.1	YP_008125829.1 PhoH family protein [Cronobacter phage CR5]	FALSE	0.466	185	1.187e-51	PhoH-like protein [PF02562.19]; AAA domain [PF13245.9]; AAA domain [PF13604.9]		sp|O07635|YLAK_BACSU Uncharacterized protein YlaK; Xh	Xh	0									1	2	FALSE	MK
unbinned.contig51039		unbinned.contig51039__full-cat_1	16	12443	12772		-1	E											REFSEQ hypothetical protein; Xu	Xu	0									2	2	FALSE
unbinned.contig51039		unbinned.contig51039__full-cat_1	17	12776	13087		-1	E													0									2	2	FALSE
unbinned.contig51039		unbinned.contig51039__full-cat_1	18	13089	16328		-1	D			YP_009302656.1	YP_009302656.1 protease [Bacillus phage SP-15]	FALSE	0.244	89	7.34e-17	Subtilase family [PF00082.25]; Bacterial Ig domain [PF17957.4]		sp|P16396|SUBE_BACSU Minor extracellular protease Epr; Xh	Xh	0	MER0281162	S08A	MER0281162 - subfamily S8A unassigned peptidases (Methylomicrobium alcaliphilum) [S08.UPA]#S08A#{peptidase unit: 126-399}~source YP_004918071~	FALSE	0.424	206	6.783e-52		2	2	FALSE	P
unbinned.contig51039		unbinned.contig51039__full-cat_1	19	16334	16846		-1	E													0									2	2	FALSE
unbinned.contig51039		unbinned.contig51039__full-cat_1	20	16858	17448		-1	E													0									2	2	FALSE
unbinned.contig51039		unbinned.contig51039__full-cat_1	21	17445	19181		-1	E													0									2	2	FALSE
unbinned.contig51039		unbinned.contig51039__full-cat_1	22	19184	19942		-1	E													0									2	2	FALSE
unbinned.contig51039		unbinned.contig51039__full-cat_1	23	19935	20330		-1	E													0									2	2	FALSE
unbinned.contig51039		unbinned.contig51039__full-cat_1	24	20320	20541		-1	E													0									1	2	FALSE
unbinned.contig51039		unbinned.contig51039__full-cat_1	25	20622	21131		-1	E													0									2	2	FALSE
unbinned.contig51039		unbinned.contig51039__full-cat_1	26	21128	21610		-1	C	K08640	zinc D-Ala-D-Ala carboxypeptidase [EC:3.4.17.14]	YP_008241182.1	YP_008241182.1 peptidase [Cellulophaga phage phi48:2]	FALSE	0.319	66	4.798e-12	Peptidase M15 [PF08291.14]		REFSEQ hypothetical protein; Xu	Xu	0	MER0253395	M15A	MER0253395 - subfamily M15A non-peptidase homologues (Pseudomonas putida) [M15.UNA]#M15A#{peptidase unit: 3-130}~source YP_004701125~	FALSE	0.41	102	7.64e-24		1	2	FALSE	P
unbinned.contig51039		unbinned.contig51039__full-cat_1	27	21594	22037		-1	E													0									2	2	FALSE
unbinned.contig51039		unbinned.contig51039__full-cat_1	28	22109	22873		-1	E													0									1	2	FALSE
unbinned.contig51039		unbinned.contig51039__full-cat_1	29	22860	29900		-1	C	K21449	trimeric autotransporter adhesin	YP_001210242.1	YP_001210242.1 BcepGomrgp22 [Burkholderia phage BcepGomr]	FALSE	0.225	198	3.24e-49	Putative phage tail protein [PF13550.9]		sp|Q6QGE9|BPPB3_BPT5 Probable baseplate hub protein; XhXs	Xs;Xh	0									0	2	FALSE	V
unbinned.contig51039		unbinned.contig51039__full-cat_1	30	30245	30862		-1	D									Phage minor tail protein L [PF05100.15]; Domain of unknown function (DUF1833) [PF08875.14]				0									1	1	FALSE
unbinned.contig51039		unbinned.contig51039__full-cat_1	31	30862	31224		-1	E													0									2	1	FALSE
unbinned.contig51039		unbinned.contig51039__full-cat_1	32	31232	34591		-1	D			YP_009145887.1	YP_009145887.1 putative tail protein [Rhizobium phage RHEph06]	FALSE	0.251	92	1.122e-17	Tape measure protein [PF20155.2]; Lambda phage tail tape-measure protein (Tape_meas_lam_C) [PF09718.13]				0									0	1	FALSE
unbinned.contig51039		unbinned.contig51039__full-cat_1	33	34591	34857		-1	E													0									2	1	FALSE
unbinned.contig51039		unbinned.contig51039__full-cat_1	34	34893	35255		-1	E											REFSEQ hypothetical protein; Xu	Xu	0									2	1	FALSE
unbinned.contig51039		unbinned.contig51039__full-cat_1	35	35315	35845		-1	E											sp|Q6QGE2|TUBE_BPT5 Tail tube protein; XhXpXrXs	Xs;Xr;Xp;Xh	0									1	1	FALSE	V
unbinned.contig51039		unbinned.contig51039__full-cat_1	36	35855	36235		-1	E											REFSEQ minor capsid protein; Xu	Xu	0									1	1	FALSE
unbinned.contig51039		unbinned.contig51039__full-cat_1	37	36235	36681		-1	E													0									1	1	FALSE
unbinned.contig51039		unbinned.contig51039__full-cat_1	38	36672	37028		-1	E													0									1	1	FALSE
unbinned.contig51039		unbinned.contig51039__full-cat_1	39	37076	37762		-1	E													0									2	1	FALSE
unbinned.contig51039		unbinned.contig51039__full-cat_1	40	37749	38522		-1	E											REFSEQ hypothetical protein; Xu	Xu	0									1	1	FALSE
unbinned.contig51039		unbinned.contig51039__full-cat_1	41	38526	39032		-1	E											REFSEQ hypothetical protein; Xu	Xu	0									1	1	FALSE
unbinned.contig51039		unbinned.contig51039__full-cat_1	42	39101	40006		-1	D			YP_009996845.1	YP_009996845.1 major head protein [Pseudomonas phage Epa5]	FALSE	0.344	170	1.424e-45	Phage capsid-like protein [PF19307.2]		REFSEQ major capsid protein; Xu	Xu	0									0	1	FALSE
unbinned.contig51039		unbinned.contig51039__full-cat_1	43	40068	40994		-1	D									Family of unknown function (DUF6651) [PF20356.1]		REFSEQ hypothetical protein; Xu	Xu	0									1	1	FALSE
unbinned.contig51039		unbinned.contig51039__full-cat_1	44	40997	42685		-1	D									Phage portal protein, SPP1 Gp6-like [PF05133.17]		sp|Q05220|PORTL_BPML5 Portal protein; XpXrXs	Xr;Xp;Xs	0									1	1	FALSE	V
unbinned.contig51039		unbinned.contig51039__full-cat_1	45	42743	43972		-1	C	K06909	phage terminase large subunit	YP_009603556.1	YP_009603556.1 putative terminase large subunit [Pseudomonas phage PaMx25]	FALSE	0.291	173	2.927e-45	Terminase large subunit, T4likevirus-type, N-terminal [PF03237.18]; Phage terminase large subunit [PF04466.16]		sp|O31952|YONF_BACSU SPbeta prophage-derived uncharacterized protein YonF; Xu	Xu	0									0	1	FALSE
unbinned.contig51039		unbinned.contig51039__full-cat_1	46	43972	44535		-1	E											REFSEQ hypothetical protein; Xu	Xu	0									2	1	FALSE
unbinned.contig51039		unbinned.contig51039__full-cat_1	47	45185	45505		-1	E													0									2	1	FALSE
unbinned.contig51039		unbinned.contig51039__full-cat_1	48	45471	46400		-1	E											REFSEQ hypothetical protein; Xu	Xu	0									1	1	FALSE
unbinned.contig51039		unbinned.contig51039__full-cat_1	49	46387	46692		-1	E													0									2	1	FALSE
unbinned.contig51039		unbinned.contig51039__full-cat_1	50	46795	47469		-1	C	K07128	uncharacterized protein							ABC transporter [PF00005.30]		sp|P44662|Y361_HAEIN Probable iron transport system ATP-binding protein HI_0361; Xh	Xh	0									1	1	FALSE
unbinned.contig51039		unbinned.contig51039__full-cat_1	51	47466	48134		-1	D			YP_008058373.1	YP_008058373.1 hypothetical protein M201_gp11 [Halovirus HCTV-2]	FALSE	0.508	115	4.542e-28	ParB/Sulfiredoxin domain [PF02195.21]		REFSEQ ParB-like nuclease domain protein; Xu	Xu	0									1	1	FALSE
unbinned.contig51039		unbinned.contig51039__full-cat_1	52	48127	48270		-1	E													0									2	1	FALSE
unbinned.contig51039		unbinned.contig51039__full-cat_1	53	48249	48929		-1	D									ParB/Sulfiredoxin domain [PF02195.21]		REFSEQ ParB-like nuclease domain protein; Xu	Xu	0									1	1	FALSE
unbinned.contig51039		unbinned.contig51039__full-cat_1	54	49001	50701		1	C	K18959	ATP-dependent DNA helicase UvsW [EC:3.6.4.12]	YP_001504152.1	YP_001504152.1 putative helicase [Enterococcus phage EF24C]	FALSE	0.262	191	8.773e-50	Helicase conserved C-terminal domain [PF00271.34]		sp|P20703|UVSW_BPT4 ATP-dependent DNA helicase uvsW; Xh	Xh	0									1	1	FALSE
unbinned.contig51039		unbinned.contig51039__full-cat_1	55	50702	51274		-1	C	K14060	putative DNA-invertase from lambdoid prophage Rac	YP_001718725.1	YP_001718725.1 DNA-invertase [Salmonella virus Fels2]	FALSE	0.415	117	5.869e-29	Resolvase, N terminal domain [PF00239.24]				0									1	1	FALSE
unbinned.contig51039		unbinned.contig51039__full-cat_1	56	51578	51832		1	C	K18923	antitoxin StbD											0									2	1	FALSE
unbinned.contig51039		unbinned.contig51039__full-cat_1	57	51822	52106		1	C	K06218	mRNA interferase RelE/StbE							ParE-like toxin of type II bacterial toxin-antitoxin system [PF15781.8]				0									2	1	FALSE
unbinned.contig51039		unbinned.contig51039__full-cat_1	58	52090	52983		-1	D									Initiator Replication protein [PF01051.24]		REFSEQ putative replication protein; Xu	Xu	0									2	1	FALSE
unbinned.contig51039		unbinned.contig51039__full-cat_1	59	53378	53548		1	E													0									2	1	FALSE
unbinned.contig51039		unbinned.contig51039__full-cat_1	60	53646	54035		1	E													0									2	1	FALSE
unbinned.contig51039		unbinned.contig51039__full-cat_1	61	54022	54309		1	E													0									2	1	FALSE
unbinned.contig51039		unbinned.contig51039__full-cat_1	62	54355	54759		1	E			YP_010107221.1	YP_010107221.1 ABC transporter ATPase [Agrobacterium phage OLIVR5]	FALSE	0.454	110	1.37e-27			REFSEQ hypothetical protein; Xu	Xu	0									0	2	FALSE
unbinned.contig51039		unbinned.contig51039__full-cat_1	63	54761	55141		1	E													0									2	2	FALSE
unbinned.contig51039		unbinned.contig51039__full-cat_1	64	55138	56079		1	E			YP_009612875.1	YP_009612875.1 SPFH domain/band 7 family protein [Erwinia phage vB_EamM_RisingSun]	FALSE	0.312	149	2.813e-38			REFSEQ hypothetical protein; Xu	Xu	0									1	2	FALSE
unbinned.contig51039		unbinned.contig51039__full-cat_1	65	56140	56322		1	E													0									2	2	FALSE
unbinned.contig51039		unbinned.contig51039__full-cat_1	66	56443	56955		1	E													0									2	2	FALSE
unbinned.contig51039		unbinned.contig51039__full-cat_1	67	56952	57188		1	E													0									2	2	FALSE
unbinned.contig51039		unbinned.contig51039__full-cat_1	68	57185	57448		1	E													0									2	2	FALSE
unbinned.contig51039		unbinned.contig51039__full-cat_1	69	57754	58329		-1	E													0									2	2	FALSE
unbinned.contig51039		unbinned.contig51039__full-cat_1	70	58771	59115		-1	E													0									2	2	FALSE
unbinned.contig51039		unbinned.contig51039__full-cat_1	71	59297	59458		-1	E													0									2	2	FALSE
unbinned.contig51039		unbinned.contig51039__full-cat_1	72	59451	59684		-1	E													0									2	2	FALSE
unbinned.contig51039		unbinned.contig51039__full-cat_1	73	59863	60096		-1	E													0									2	2	FALSE
unbinned.contig51039		unbinned.contig51039__full-cat_1	74	60998	61312		-1	E													0									2	2	FALSE
unbinned.contig51039		unbinned.contig51039__full-cat_1	75	61860	62075		-1	E													0									2	2	FALSE
unbinned.contig51039		unbinned.contig51039__full-cat_1	76	62090	62491		-1	E													0									2	2	FALSE
unbinned.contig51039		unbinned.contig51039__full-cat_1	77	62504	62860		-1	E													0									2	2	FALSE
unbinned.contig51039		unbinned.contig51039__full-cat_1	78	62857	63126		-1	E													0									2	2	FALSE
unbinned.contig51039		unbinned.contig51039__full-cat_1	79	63123	63503		-1	E			YP_009611882.1	YP_009611882.1 hypothetical protein FDI40_gp217 [Agrobacterium phage Atu_ph07]	FALSE	0.419	94	2.971e-22			REFSEQ hypothetical protein; Xu	Xu	0									1	2	FALSE
unbinned.contig51039		unbinned.contig51039__full-cat_1	80	63893	64015		-1	E													0									2	2	FALSE
unbinned.contig51039		unbinned.contig51039__full-cat_1	81	64005	64226		-1	E													0									1	2	FALSE
unbinned.contig51039		unbinned.contig51039__full-cat_1	82	64226	64726		-1	E											REFSEQ hypothetical protein; Xu	Xu	0									2	2	FALSE
unbinned.contig51039		unbinned.contig51039__full-cat_1	83	64833	65162		-1	E													0									2	2	FALSE
unbinned.contig51039		unbinned.contig51039__full-cat_1	84	65169	65294		-1	E													0									2	2	FALSE
unbinned.contig51039		unbinned.contig51039__full-cat_1	85	65291	65608		-1	E													0									2	2	FALSE
unbinned.contig51039		unbinned.contig51039__full-cat_1	86	65657	66223		-1	D									Domain of unknown function (DUF4262) [PF14081.9]				0									2	2	FALSE
unbinned.contig51039		unbinned.contig51039__full-cat_1	87	66297	66791		-1	D			YP_009604354.1	YP_009604354.1 hypothetical protein FDH89_gp54 [Pseudomonas phage phiR18]	FALSE	0.578	176	4.851e-50	zinc-finger-containing domain [PF11672.11]		REFSEQ hypothetical protein; Xu	Xu	0									1	2	FALSE
unbinned.contig51039		unbinned.contig51039__full-cat_1	88	66837	67193		-1	E													0									2	2	FALSE
unbinned.contig51039		unbinned.contig51039__full-cat_1	89	67266	67679		-1	E													0									2	2	FALSE
unbinned.contig51039		unbinned.contig51039__full-cat_1	90	67739	68011		-1	E													0									2	2	FALSE
unbinned.contig51039		unbinned.contig51039__full-cat_1	91	68093	68683		-1	E													0									2	2	FALSE
unbinned.contig51039		unbinned.contig51039__full-cat_1	92	68755	69129		-1	E													0									2	2	FALSE
unbinned.contig51039		unbinned.contig51039__full-cat_1	93	69368	69682		-1	E													0									2	2	FALSE
unbinned.contig51039		unbinned.contig51039__full-cat_1	94	69961	70710		-1	E											REFSEQ hypothetical protein; Xu	Xu	0									2	2	FALSE
unbinned.contig51039		unbinned.contig51039__full-cat_1	95	70884	71138		-1	E													0									2	2	FALSE
unbinned.contig51039		unbinned.contig51039__full-cat_1	96	71142	71435		-1	E													0									2	2	FALSE
unbinned.contig51039		unbinned.contig51039__full-cat_1	97	71496	71951		-1	E													0									2	2	FALSE
unbinned.contig51039		unbinned.contig51039__full-cat_1	98	71953	72534		-1	C	K02342	DNA polymerase III subunit epsilon [EC:2.7.7.7]							Exonuclease [PF00929.27]		sp|P04536|EXOD_BPT4 Exodeoxyribonuclease; Xu	Xu	0									2	2	FALSE
unbinned.contig51039		unbinned.contig51039__full-cat_1	99	72542	72970		-1	E													0									2	2	FALSE
unbinned.contig51039		unbinned.contig51039__full-cat_1	100	72970	73467		-1	E													0									2	2	FALSE
unbinned.contig51039		unbinned.contig51039__full-cat_1	101	73543	74163		-1	D			YP_009903923.1	YP_009903923.1 AAA family ATPase [Achromobacter phage Motura]	FALSE	0.314	96	1.118e-21	AAA domain [PF13521.9]				0									2	2	FALSE
unbinned.contig51039		unbinned.contig51039__full-cat_1	102	74166	74648		-1	E			YP_009098891.1	YP_009098891.1 phosphoribosyl-ATP diphosphatase [Caulobacter phage Cr30]	FALSE	0.361	94	1.531e-21			sp|Q5UQE7|YL479_MIMIV Uncharacterized protein L479; Xu	Xu	0									1	2	FALSE
unbinned.contig51039		unbinned.contig51039__full-cat_1	103	74650	75435		-1	C	K00287	dihydrofolate reductase [EC:1.5.1.3]	YP_009621863.1	YP_009621863.1 putative dihydrofolate reductase [Erwinia phage vB_EamM_Desertfox]	FALSE	0.33	90	6.75e-19	Dihydrofolate reductase [PF00186.22]				0									2	2	FALSE
unbinned.contig51039		unbinned.contig51039__full-cat_1	104	75439	76365		-1	C	K00560	thymidylate synthase [EC:2.1.1.45]	YP_010107131.1	YP_010107131.1 thymidylate synthase [Agrobacterium phage OLIVR1]	FALSE	0.445	238	6.465e-69	Thymidylate synthase [PF00303.22]		sp|P00471|TYSY_BPT4 Thymidylate synthase; Xr	Xr	0									1	2	FALSE	VM
unbinned.contig51039		unbinned.contig51039__full-cat_1	105	76449	77153		-1	E													0									2	2	FALSE
unbinned.contig51039		unbinned.contig51039__full-cat_1	106	77238	78929		-1	C	K00525	ribonucleoside-diphosphate reductase alpha chain [EC:1.17.4.1]	YP_001294622.1	YP_001294622.1 hypothetical protein ORF029 [Pseudomonas phage PA11]	TRUE	0.644	713	2.438e-228	Ribonucleotide reductase, barrel domain [PF02867.18]; Ribonucleotide reductase, all-alpha domain [PF00317.24]		sp|P00452|RIR1_ECOLI Ribonucleoside-diphosphate reductase 1 subunit alpha; XhXr	Xr;Xh	1									1	2	FALSE	VMKE
unbinned.contig51039		unbinned.contig51039__full-cat_1	107	78926	79942		-1	D			YP_009304504.1	YP_009304504.1 putative ribonucleotide reductase [Pseudomonas phage O4]	TRUE	0.647	413	1.183e-128	Ribonucleotide reductase, small chain [PF00268.24]		sp|P69924|RIR2_ECOLI Ribonucleoside-diphosphate reductase 1 subunit beta; XhXr	Xr;Xh	0									1	2	FALSE	V
unbinned.contig51039		unbinned.contig51039__full-cat_1	108	80026	80490		-1	E													0									2	2	FALSE
unbinned.contig51039		unbinned.contig51039__full-cat_1	109	80487	81053		-1	E			YP_009883693.1	YP_009883693.1 ribonuclease H [Stenotrophomonas phage Pokken]	FALSE	0.437	138	2.401e-36			sp|P13004|YLYS_BPPHV Uncharacterized protein near lysin gene (Fragment); Xu	Xu	0									1	2	FALSE
unbinned.contig51039		unbinned.contig51039__full-cat_1	110	81053	81499		-1	E													0									2	2	FALSE
unbinned.contig51039		unbinned.contig51039__full-cat_1	111	81480	81845		-1	E													0									2	2	FALSE
unbinned.contig51039		unbinned.contig51039__full-cat_1	112	81842	83785		-1	D			YP_008770051.1	YP_008770051.1 recombination endonuclease [Bacillus phage CampHawk]	FALSE	0.259	226	2.028e-60	AAA domain [PF13476.9]; RecF/RecN/SMC N terminal domain [PF02463.22]		sp|P04522|EXO2_BPT4 Exonuclease subunit 2; XhXp	Xp;Xh	0									1	2	FALSE
unbinned.contig51039		unbinned.contig51039__full-cat_1	113	83827	84888		-1	E			YP_009844084.1	YP_009844084.1 putative nuclease [Lactobacillus phage 3-521]	FALSE	0.234	88	1.142e-17					0									1	2	FALSE
unbinned.contig51039		unbinned.contig51039__full-cat_1	114	84981	85511		-1	E											REFSEQ hypothetical protein; Xu	Xu	0									2	2	FALSE
unbinned.contig51039		unbinned.contig51039__full-cat_1	115	85569	85964		-1	D			YP_010082980.1	YP_010082980.1 DUF1353 domain-containing protein [Fusobacterium phage Fnu1]	FALSE	0.508	83	1.809e-18	Protein of unknown function (DUF1353) [PF07087.14]		REFSEQ hypothetical protein; Xu	Xu	0									2	2	FALSE
unbinned.contig51039		unbinned.contig51039__full-cat_1	116	85964	87043		-1	D			YP_010013577.1	YP_010013577.1 DNA recombinase [Mycobacterium phage Kumao]	FALSE	0.277	128	7.593e-31	recA bacterial DNA recombination protein [PF00154.24]; Rad51 [PF08423.14]		sp|P04529|UVSX_BPT4 Recombination and repair protein; XhXr	Xr;Xh	0									1	2	FALSE	V
unbinned.contig51039		unbinned.contig51039__full-cat_1	117	87051	87986		-1	D			YP_002300426.1	YP_002300426.1 gp32.85 [Bacillus phage SPO1]	FALSE	0.3	138	1.485e-34	5'-3' exonuclease, N-terminal resolvase-like domain [PF02739.19]; 5'-3' exonuclease, C-terminal SAM fold [PF01367.23]		sp|P13319|RNH_BPT4 Ribonuclease H; Xr	Xr	0									1	2	FALSE	V
unbinned.contig51039		unbinned.contig51039__full-cat_1	118	88039	88890		-1	D			YP_009099140.1	YP_009099140.1 hypothetical protein OZ73_gp096 [Bacillus phage CP-51]	FALSE	0.269	70	2.434e-12	gp32 DNA binding protein like [PF08804.13]		sp|P03695|SSB_BPT4 Single-stranded DNA-binding protein; Xr	Xr	0									2	2	FALSE	V
unbinned.contig51039		unbinned.contig51039__full-cat_1	119	88938	89828		-1	E											REFSEQ hypothetical protein; Xu	Xu	0									1	2	FALSE
unbinned.contig51039		unbinned.contig51039__full-cat_1	120	89887	93237		-1	C	K21929	uracil-DNA glycosylase [EC:3.2.2.27]	YP_007517660.1	YP_007517660.1 DNA polymerase III alpha subunit [Bacillus phage Finn]	TRUE	0.293	379	3.273e-107	Bacterial DNA polymerase III alpha NTPase domain [PF07733.15]; Bacterial DNA polymerase III alpha subunit finger domain [PF17657.4]; Helix-hairpin-helix motif [PF14579.9]; PHP domain [PF02811.22]; Uracil DNA glycosylase superfamily [PF03167.22]		sp|O67125|DPO3A_AQUAE DNA polymerase III subunit alpha; XhXr	Xr;Xh	0									1	2	FALSE	VF
unbinned.contig51039		unbinned.contig51039__full-cat_1	121	93234	93830		-1	E											REFSEQ hypothetical protein; Xu	Xu	0									2	2	FALSE	F
unbinned.contig51039		unbinned.contig51039__full-cat_1	122	93823	94347		-1	E													0									2	2	FALSE	F
unbinned.contig51039		unbinned.contig51039__full-cat_1	123	94350	95582		-1	C	K09882	cobaltochelatase CobS [EC:6.6.1.2]	YP_009784605.1	YP_009784605.1 AAA_5 domain-containing protein [Listeria phage LP-124]	FALSE	0.28	72	3.452e-12	AAA domain (dynein-related subfamily) [PF07728.17]		sp|P40937|RFC5_HUMAN Replication factor C subunit 5; XhXr	Xr;Xh	0									1	2	FALSE	VMF
unbinned.contig51039		unbinned.contig51039__full-cat_1	124	95654	96832		-1	C	K09883	cobaltochelatase CobT [EC:6.6.1.2]							Cobalamin biosynthesis protein CobT VWA domain [PF11775.11]		REFSEQ hypothetical protein; Xu	Xu	0									1	5	FALSE	MKF
unbinned.contig56879		unbinned.contig56879__full-cat_1	1	264	1511		-1	D									Phage integrase family [PF00589.25]		sp|P22877|INTR_SACER Integrase; XhXr	Xr;Xh	0									1	5	FALSE	VF
unbinned.contig56879		unbinned.contig56879__full-cat_1	2	1522	1755		-1	E													0									2	2	FALSE	F
unbinned.contig56879		unbinned.contig56879__full-cat_1	3	1755	2027		-1	E													0									2	2	FALSE	F
unbinned.contig56879		unbinned.contig56879__full-cat_1	4	2024	2338		-1	E													0									2	2	FALSE	F
unbinned.contig56879		unbinned.contig56879__full-cat_1	5	2425	2691		-1	E													0									2	2	FALSE	F
unbinned.contig56879		unbinned.contig56879__full-cat_1	6	2691	3398		-1	E													0									2	2	FALSE	F
unbinned.contig56879		unbinned.contig56879__full-cat_1	7	3443	3643		1	D									Helix-turn-helix [PF01381.25]				0									2	2	FALSE	F
unbinned.contig56879		unbinned.contig56879__full-cat_1	8	3640	4278		1	E													0									2	2	FALSE	F
unbinned.contig56879		unbinned.contig56879__full-cat_1	9	4280	4606		1	E													0									2	2	FALSE	F
unbinned.contig56879		unbinned.contig56879__full-cat_1	10	4606	5274		1	E			YP_009810393.1	YP_009810393.1 putative DNA methylase protein [Caulobacter phage CcrSC]	FALSE	0.264	69	2.023e-12			REFSEQ hypothetical protein; Xu	Xu	0									1	2	FALSE	F
unbinned.contig56879		unbinned.contig56879__full-cat_1	11	5277	6404		1	D									Toprim domain [PF13362.9]				0									2	2	FALSE
unbinned.contig56879		unbinned.contig56879__full-cat_1	12	6409	6654		1	E													0									2	2	FALSE
unbinned.contig56879		unbinned.contig56879__full-cat_1	13	6644	6907		1	E											sp|P13314|Y06G_BPT4 Uncharacterized 10.2 kDa protein in regB-denV intergenic region; Xu	Xu	0									1	2	FALSE
unbinned.contig56879		unbinned.contig56879__full-cat_1	14	6904	7635		1	E													0									2	2	FALSE
unbinned.contig56879		unbinned.contig56879__full-cat_1	15	7654	9507		1	E											REFSEQ DNA primase; Xu	Xu	0									1	2	FALSE
unbinned.contig56879		unbinned.contig56879__full-cat_1	16	9510	10610		1	D			YP_009303226.1	YP_009303226.1 hypothetical protein KCH39_gp098 [Mycobacterium phage Bipper]	FALSE	0.391	243	1.288e-69	Protein of unknown function (DUF5131) [PF07505.14]		REFSEQ hypothetical protein; Xu	Xu	0									1	2	FALSE
unbinned.contig56879		unbinned.contig56879__full-cat_1	17	11149	11790		1	E													0									2	2	FALSE
unbinned.contig56879		unbinned.contig56879__full-cat_1	18	12041	13615		1	C	K06909	phage terminase large subunit	YP_009021018.1	YP_009021018.1 hypothetical protein DVVG_00034 [Dunaliella viridis virus SI2]	FALSE	0.207	119	1.451e-26	Phage terminase large subunit [PF04466.16]		REFSEQ TerL; Xu	Xu	0									0	2	FALSE
unbinned.contig56879		unbinned.contig56879__full-cat_1	19	13615	14115		1	E													0									2	1	FALSE
unbinned.contig56879		unbinned.contig56879__full-cat_1	20	14201	14359		1	E													0									2	1	FALSE
unbinned.contig56879		unbinned.contig56879__full-cat_1	21	14364	15962		1	D			YP_009021031.1	YP_009021031.1 hypothetical protein DVVG_00047 [Dunaliella viridis virus SI2]	FALSE	0.247	165	2.253e-41	Bacteriophage head to tail connecting protein [PF12236.11]		sp|P03728|PORTL_BPT7 Portal protein; XpXrXs	Xr;Xp;Xs	0									0	1	FALSE	V
unbinned.contig56879		unbinned.contig56879__full-cat_1	22	15959	16345		1	E													0									2	1	FALSE
unbinned.contig56879		unbinned.contig56879__full-cat_1	23	16347	17309		1	E													0									1	1	FALSE
unbinned.contig56879		unbinned.contig56879__full-cat_1	24	17461	18339		1	D									Phage capsid protein [PF19821.2]				0									0	1	FALSE
unbinned.contig56879		unbinned.contig56879__full-cat_1	25	18416	18706		1	E													0									1	1	FALSE
unbinned.contig56879		unbinned.contig56879__full-cat_1	26	18771	19391		1	E			YP_009020988.1	YP_009020988.1 hypothetical protein DVVG_00004 [Dunaliella viridis virus SI2]	FALSE	0.372	133	2.052e-34					0									1	1	FALSE
unbinned.contig56879		unbinned.contig56879__full-cat_1	27	19396	21828		1	E			YP_009020989.1	YP_009020989.1 hypothetical protein DVVG_00005 [Dunaliella viridis virus SI2]	FALSE	0.175	123	2.057e-27					0									0	1	FALSE
unbinned.contig56879		unbinned.contig56879__full-cat_1	28	21839	22429		1	E													0									2	1	FALSE
unbinned.contig56879		unbinned.contig56879__full-cat_1	29	22432	24684		1	E													0									1	1	FALSE
unbinned.contig56879		unbinned.contig56879__full-cat_1	30	24684	26531		1	E													0									0	2	FALSE
unbinned.contig56879		unbinned.contig56879__full-cat_1	31	26528	29026		1	E			YP_009020993.1	YP_009020993.1 hypothetical protein DVVG_00009 [Dunaliella viridis virus SI2]	FALSE	0.274	320	5.791e-90			REFSEQ structural protein; Xu	Xu	0									1	2	FALSE
unbinned.contig56879		unbinned.contig56879__full-cat_1	32	29122	29820		1	E													0									2	2	FALSE	F
unbinned.contig56879		unbinned.contig56879__full-cat_1	33	29965	31047		1	E													0									2	2	FALSE	F
unbinned.contig56879		unbinned.contig56879__full-cat_1	34	31044	31946		1	E			YP_007676228.1	YP_007676228.1 hypothetical protein MPVG_00163 [Micromonas pusilla virus 12T]	FALSE	0.235	68	2.369e-11					0									1	2	FALSE	F
unbinned.contig56879		unbinned.contig56879__full-cat_1	35	31943	32431		1	E													0									1	2	FALSE	F
unbinned.contig56879		unbinned.contig56879__full-cat_1	36	32530	33297		1	D			YP_007518058.1	YP_007518058.1 hypothetical protein I899_gp192 [Pelagibacter phage HTVC008M]	FALSE	0.477	147	2.852e-38	Glycosyl hydrolase 108 [PF05838.15]; Predicted Peptidoglycan domain [PF09374.13]	GH108 N-acetylmuramidase (EC 3.2.1.17) [GH108]	REFSEQ hypothetical protein; Xu	Xu	0									1	2	FALSE	AF
unbinned.contig56879		unbinned.contig56879__full-cat_1	37	33297	33815		1	E											REFSEQ hypothetical protein; Xu	Xu	0									1	4	FALSE	F
unbinned.contig56879		unbinned.contig56879__full-cat_1	38	33812	34162		1	E													0									2	4	FALSE	F
unbinned.contig56879		unbinned.contig56879__full-cat_1	39	34320	34571		1	E													0									2	4	FALSE	F
unbinned.contig56879		unbinned.contig56879__full-cat_1	40	34546	34635		1	E													0										5	FALSE	F
unbinned.contig56955		unbinned.contig56955__full-cat_1	1	2	772		1	E													0										5	FALSE	F
unbinned.contig56955		unbinned.contig56955__full-cat_1	2	772	4647		1	D									Domain of unknown function (DUF1983) [PF09327.14]				0									0	4	FALSE	F
unbinned.contig56955		unbinned.contig56955__full-cat_1	3	4610	5227		1	D									Family of unknown function (DUF6445) [PF20043.2]		REFSEQ hypothetical protein; Xu	Xu	0									1	1	FALSE	F
unbinned.contig56955		unbinned.contig56955__full-cat_1	4	5220	5669		1	E													0									1	1	FALSE
unbinned.contig56955		unbinned.contig56955__full-cat_1	5	5671	6474		1	E													0									1	1	FALSE
unbinned.contig56955		unbinned.contig56955__full-cat_1	6	6477	7604		1	E													0									2	1	FALSE
unbinned.contig56955		unbinned.contig56955__full-cat_1	7	7601	20062		1	C	K03630,K03630	DNA repair protein RadC; DNA repair protein RadC	YP_007518343.1	YP_007518343.1 DNA methylase [Vibrio phage VvAW1]	FALSE	0.255	321	6.584e-86	Large polyvalent protein associated domain 38 [PF18857.4]; RadC-like JAB domain [PF04002.18]; N-6 DNA Methylase [PF02384.19]; Diguanylate cyclase, GGDEF domain [PF00990.24]; C-terminal domain on Strawberry notch homologue [PF13871.9]; Type III restriction enzyme, res subunit [PF04851.18]; SNF2-related domain [PF00176.26]; Uncharacterised methyltransferase family (DUF6094) [PF19587.2]		REFSEQ diguanylate-cyclase GGDEF domain protein; Xu	Xu	0									1	1	FALSE
unbinned.contig56955		unbinned.contig56955__full-cat_1	8	20022	20321		-1	E													0									2	1	FALSE
unbinned.contig56955		unbinned.contig56955__full-cat_1	9	20526	21515		-1	C	K04763	integrase/recombinase XerD	YP_009795335.1	YP_009795335.1 putative integrase [Ralstonia phage DU_RP_I]	FALSE	0.292	105	2.181e-23	Phage integrase family [PF00589.25]		sp|P22877|INTR_SACER Integrase; XhXr	Xr;Xh	0									1	1	FALSE	V
unbinned.contig56955		unbinned.contig56955__full-cat_1	10	21688	22050		-1	E													0									2	1	FALSE
unbinned.contig56955		unbinned.contig56955__full-cat_1	11	22047	22334		-1	E													0									2	1	FALSE
unbinned.contig56955		unbinned.contig56955__full-cat_1	12	22321	22551		-1	E													0									2	1	FALSE
unbinned.contig56955		unbinned.contig56955__full-cat_1	13	22548	23048		-1	C	K01520	dUTP pyrophosphatase [EC:3.6.1.23]	YP_009174594.1	YP_009174594.1 hypothetical protein AR678_gp139 [Yellowstone lake phycodnavirus 2]	FALSE	0.448	116	3.245e-29	dUTPase [PF00692.22]				0									1	1	FALSE	M
unbinned.contig56955		unbinned.contig56955__full-cat_1	14	23100	23432		-1	E													0									2	1	FALSE
unbinned.contig56955		unbinned.contig56955__full-cat_1	15	23526	24335		-1	D			YP_007392927.1	YP_007392927.1 hypothetical protein H390_gp38 [Xanthomonas citri phage CP2]	FALSE	0.272	104	1.894e-23	Uncharacterized conserved protein (DUF2303) [PF10065.12]		sp|P76513|YFDQ_ECOLI Uncharacterized protein YfdQ; Xu	Xu	0									1	1	FALSE
unbinned.contig56955		unbinned.contig56955__full-cat_1	16	24328	24666		-1	E			YP_007518366.1	YP_007518366.1 hypothetical protein I904_gp24 [Vibrio phage VvAW1]	FALSE	0.441	82	2.963e-18			sp|P76512|YFDP_ECOLI Uncharacterized protein YfdP; Xu	Xu	0									1	1	FALSE
unbinned.contig56955		unbinned.contig56955__full-cat_1	17	24682	25116		-1	C	K03111	single-strand DNA-binding protein	YP_007518363.1	YP_007518363.1 single-stranded DNA-binding protein [Vibrio phage VvAW1]	FALSE	0.52	163	6.654e-46	Single-strand binding protein family [PF00436.28]		sp|O21902|SSB_BPLSK SSB protein; Xh	Xh	0									1	1	FALSE
unbinned.contig56955		unbinned.contig56955__full-cat_1	18	25113	25712		-1	D			YP_007518369.1	YP_007518369.1 exonuclease [Vibrio phage VvAW1]	FALSE	0.477	171	1.752e-47	Exonuclease [PF00929.27]		sp|P04536|EXOD_BPT4 Exodeoxyribonuclease; Xu	Xu	0									1	1	FALSE
unbinned.contig56955		unbinned.contig56955__full-cat_1	19	25712	26842		-1	D									Protein of unknown function (DUF1351) [PF07083.14]		REFSEQ DUF1351 domain-containing protein; Xu	Xu	0									2	1	FALSE
unbinned.contig56955		unbinned.contig56955__full-cat_1	20	26839	27723		-1	E			YP_009031171.1	YP_009031171.1 hypothetical protein FH37_gp44 [Mycobacterium phage Bernal13]	FALSE	0.331	130	4.335e-32			REFSEQ hypothetical protein; Xu	Xu	0									1	1	FALSE
unbinned.contig56955		unbinned.contig56955__full-cat_1	21	27720	28601		-1	C	K10906,K10906	exodeoxyribonuclease VIII [EC:3.1.11.-]; exodeoxyribonuclease VIII [EC:3.1.11.-]	YP_007674992.1	YP_007674992.1 exonuclease [Cyanophage KBS-S-2A]	FALSE	0.383	173	6.617e-47	PDDEXK-like domain of unknown function (DUF3799) [PF12684.10]; PD-(D/E)XK nuclease superfamily [PF12705.10]		sp|P03698|VBET_LAMBD Recombination protein bet; Xr	Xr	0									1	1	FALSE	V
unbinned.contig56955		unbinned.contig56955__full-cat_1	22	28645	29172		-1	E													0									2	1	FALSE
unbinned.contig56955		unbinned.contig56955__full-cat_1	23	29169	29312		-1	E													0									2	1	FALSE
unbinned.contig56955		unbinned.contig56955__full-cat_1	24	29779	30030		1	E													0									2	1	FALSE
unbinned.contig56955		unbinned.contig56955__full-cat_1	25	30109	30444		1	E													0									2	1	FALSE
unbinned.contig56955		unbinned.contig56955__full-cat_1	26	30505	31356		1	E			YP_007518375.1	YP_007518375.1 hypothetical protein I904_gp33 [Vibrio phage VvAW1]	FALSE	0.478	144	4.608e-37					0									1	1	FALSE
unbinned.contig56955		unbinned.contig56955__full-cat_1	27	31353	31955		1	D			YP_007518377.1	YP_007518377.1 hypothetical protein I904_gp35 [Vibrio phage VvAW1]	FALSE	0.386	137	7.141e-36	Domain of unknown function (DUF6475) [PF20081.2]		REFSEQ hypothetical protein; Xu	Xu	0									1	1	FALSE
unbinned.contig56955		unbinned.contig56955__full-cat_1	28	31952	32161		1	E													0									2	1	FALSE
unbinned.contig56955		unbinned.contig56955__full-cat_1	29	32158	32613		1	D			YP_009909548.1	YP_009909548.1 Phage NinB-Orf, RecA mediator of recombination [Escherichia virus Lambda_1H12]	FALSE	0.489	99	1.344e-23	NinB protein [PF05772.15]		sp|P03765|NINB_LAMBD Protein ninB; Xu	Xu	0									1	1	FALSE
unbinned.contig56955		unbinned.contig56955__full-cat_1	30	32610	32897		1	D									Recombination enhancement, RecA-dependent nuclease [PF16786.8]				1									1	1	FALSE
unbinned.contig56955		unbinned.contig56955__full-cat_1	31	32962	33690		1	E			YP_009997292.1	YP_009997292.1 hypothetical protein JT312_gp75 [Ruegeria phage vB_RpoS-V18]	FALSE	0.437	183	4.182e-51			REFSEQ hypothetical protein; Xu	Xu	1									1	1	FALSE
unbinned.contig56955		unbinned.contig56955__full-cat_1	32	33680	33823		1	E													0									2	1	FALSE
unbinned.contig56955		unbinned.contig56955__full-cat_1	33	33829	34353		1	D			YP_010001793.1	YP_010001793.1 DNA methylase [Gordonia phage YorkOnyx]	FALSE	0.581	183	3.529e-52	DNA N-6-adenine-methyltransferase (Dam) [PF05869.14]		sp|P51715|YO13_BPHC1 Uncharacterized adenine-specific methylase; Xh	Xh	0									1	1	FALSE
unbinned.contig56955		unbinned.contig56955__full-cat_1	34	34519	34884		1	E													0									1	1	FALSE
unbinned.contig56955		unbinned.contig56955__full-cat_1	35	34887	35171		1	E													0									2	1	FALSE
unbinned.contig56955		unbinned.contig56955__full-cat_1	36	35168	35404		1	E													0									2	1	FALSE
unbinned.contig56955		unbinned.contig56955__full-cat_1	37	35388	35810		1	E													0									2	1	FALSE
unbinned.contig56955		unbinned.contig56955__full-cat_1	38	35810	36544		1	E													0									2	1	FALSE
unbinned.contig56955		unbinned.contig56955__full-cat_1	39	36770	37357		1	E													0									2	1	FALSE
unbinned.contig56955		unbinned.contig56955__full-cat_1	40	37354	37635		1	E													0									2	1	FALSE
unbinned.contig56955		unbinned.contig56955__full-cat_1	41	37632	38255		1	D			YP_024695.1	YP_024695.1 transglycosylase SLT domain-containing protein [Burkholderia phage BcepMu]	FALSE	0.336	107	1.911e-25	Transglycosylase SLT domain [PF01464.23]	GH23 lysozyme type G (EC 3.2.1.17); peptidoglycan lyase (EC 4.2.2.n1) also known in the literature as peptidoglycan lytic transglycosylase; chitinase (EC 3.2.1.14) [GH23]	REFSEQ endolysin; Xu	Xu	0									1	1	FALSE	A
unbinned.contig56955		unbinned.contig56955__full-cat_1	42	38240	38713		1	E													0									2	1	FALSE
unbinned.contig56955		unbinned.contig56955__full-cat_1	43	38870	39250		1	E													0									2	1	FALSE
unbinned.contig56955		unbinned.contig56955__full-cat_1	44	39250	39501		1	E													1									2	1	FALSE
unbinned.contig56955		unbinned.contig56955__full-cat_1	45	39494	39919		1	E													0									2	1	FALSE
unbinned.contig56955		unbinned.contig56955__full-cat_1	46	39957	40475		1	E			YP_009010472.1	YP_009010472.1 terminase small subunit [Geobacillus phage GBK2]	FALSE	0.399	94	2.354e-21			REFSEQ hypothetical protein; Xu	Xu	0									1	1	FALSE
unbinned.contig56955		unbinned.contig56955__full-cat_1	47	40477	40710		1	E													0									2	1	FALSE
unbinned.contig56955		unbinned.contig56955__full-cat_1	48	40710	42572		1	E													0									1	1	FALSE
unbinned.contig56955		unbinned.contig56955__full-cat_1	49	42655	44169		1	E			YP_009103900.1	YP_009103900.1 terminase large subunit [Shewanella sp. phage 3/49]	TRUE	0.465	398	1.449e-120			sp|Q05219|VG13_BPML5 Gene 13 protein; Xu	Xu	0									0	1	FALSE
unbinned.contig56955		unbinned.contig56955__full-cat_1	50	44205	44399		1	E													0									2	1	FALSE
unbinned.contig56955		unbinned.contig56955__full-cat_1	51	44452	46530		1	E			YP_009021755.1	YP_009021755.1 portal protein [Vibrio phage CHOED]	FALSE	0.234	147	8.185e-35			sp|A0MZE1|PORTL_BPN4 Probable portal protein; XhXpXrXs	Xs;Xr;Xp;Xh	0									0	1	FALSE	V
unbinned.contig56955		unbinned.contig56955__full-cat_1	52	46530	46766		1	E													0									2	1	FALSE
unbinned.contig56955		unbinned.contig56955__full-cat_1	53	46941	48029		1	E													0									1	1	FALSE
unbinned.contig56955		unbinned.contig56955__full-cat_1	54	48096	49019		1	D			YP_007005028.1	YP_007005028.1 P22 coat protein [Clostridium phage phiCP13O]	FALSE	0.288	121	5.256e-29	P22 coat protein - gene protein 5 [PF11651.11]		sp|P19727|CAPSB_BPT7 Minor capsid protein; XrXs	Xr;Xs	0									0	1	FALSE	V
unbinned.contig56955		unbinned.contig56955__full-cat_1	55	49082	49585		1	E													0									2	1	FALSE
unbinned.contig56955		unbinned.contig56955__full-cat_1	56	49585	50256		1	D			YP_010078814.1	YP_010078814.1 virion associated protein [Ralstonia phage GP4]	FALSE	0.366	124	4.964e-31	Family of unknown function (DUF6682) [PF20387.1]		REFSEQ hypothetical protein; Xu	Xu	0									1	1	FALSE
unbinned.contig56955		unbinned.contig56955__full-cat_1	57	50243	50893		1	E											REFSEQ hypothetical protein; Xu	Xu	0									1	1	FALSE
unbinned.contig56955		unbinned.contig56955__full-cat_1	58	50908	51363		1	E													0									0	2	FALSE	F
unbinned.contig56955		unbinned.contig56955__full-cat_1	59	51367	52344		1	E													0									1	2	FALSE	F
unbinned.contig56955		unbinned.contig56955__full-cat_1	60	52341	52952		1	E													0									2	2	FALSE	F
unbinned.contig56955		unbinned.contig56955__full-cat_1	61	52949	54346		1	E													0									1	2	FALSE	F
unbinned.contig56955		unbinned.contig56955__full-cat_1	62	54346	54528		1	E													0									2	2	FALSE	F
unbinned.contig56955		unbinned.contig56955__full-cat_1	63	54509	56038		1	E			YP_010078682.1	YP_010078682.1 head closure protein 3 [Ralstonia phage Gervaise]	FALSE	0.332	123	5.265e-28			REFSEQ hypothetical protein; Xu	Xu	0									1	5	FALSE	F
unbinned.contig61460		unbinned.contig61460__full-cat_2	1	1	261		1	E													0										5	FALSE	F
unbinned.contig61460		unbinned.contig61460__full-cat_2	2	362	682		1	E													0									2	4	FALSE	F
unbinned.contig61460		unbinned.contig61460__full-cat_2	3	919	1257		1	E													0									2	4	FALSE	F
unbinned.contig61460		unbinned.contig61460__full-cat_2	4	1254	1445		1	E													0									2	4	FALSE	F
unbinned.contig61460		unbinned.contig61460__full-cat_2	5	1408	1506		1	E													0									2	4	FALSE	F
unbinned.contig61460		unbinned.contig61460__full-cat_2	6	1515	2186		1	E													0									2	4	FALSE	F
unbinned.contig61460		unbinned.contig61460__full-cat_2	7	2183	3106		-1	E													0									2	4	FALSE	F
unbinned.contig61460		unbinned.contig61460__full-cat_2	8	3145	3666		1	E													0									2	4	FALSE	F
unbinned.contig61460		unbinned.contig61460__full-cat_2	9	4237	4335		1	E													0									2	4	FALSE	F
unbinned.contig61460		unbinned.contig61460__full-cat_2	10	4289	4561		1	E													0									2	4	FALSE	F
unbinned.contig61460		unbinned.contig61460__full-cat_2	11	4567	5373		1	C	K06223	DNA adenine methylase [EC:2.1.1.72]	YP_003580090.1	YP_003580090.1 Dam DNA adenine methylase [Klebsiella phage KP15]	FALSE	0.364	148	1.272e-38	D12 class N6 adenine-specific DNA methyltransferase [PF02086.18]		sp|P12427|DMA_BPT2 DNA adenine methylase; XhXpXr	Xr;Xp;Xh	0									1	4	FALSE	VF
unbinned.contig61460		unbinned.contig61460__full-cat_2	12	5404	5790		1	E													0									2	3	FALSE
unbinned.contig61460		unbinned.contig61460__full-cat_2	13	5792	6466		1	E													0									1	3	FALSE
unbinned.contig61460		unbinned.contig61460__full-cat_2	14	6517	6924		1	E													0									2	3	FALSE
unbinned.contig61460		unbinned.contig61460__full-cat_2	15	7045	7137		1	E													0									2	3	FALSE
unbinned.contig61460		unbinned.contig61460__full-cat_2	16	7643	7990		1	E													0									2	3	FALSE
unbinned.contig61460		unbinned.contig61460__full-cat_2	17	8003	8179		1	E													0									2	3	FALSE
unbinned.contig61460		unbinned.contig61460__full-cat_2	18	8181	8666		1	E													0									2	3	FALSE
unbinned.contig61460		unbinned.contig61460__full-cat_2	19	8659	9555		-1	D			YP_009012374.1	YP_009012374.1 Phi92_gp043 [Enterobacteria phage phi92]	FALSE	0.423	245	1.562e-71	C-5 cytosine-specific DNA methylase [PF00145.20]		sp|P34877|MTSA_LACLC Modification methylase ScrFIA; XhXp	Xp;Xh	0									1	3	FALSE
unbinned.contig61460		unbinned.contig61460__full-cat_2	20	9617	10081		1	E			YP_009848169.1	YP_009848169.1 hypothetical protein HWC37_gp138 [Salmonella phage vB_SenS_SB13]	FALSE	0.487	127	2.984e-33			REFSEQ hypothetical protein; Xu	Xu	0									1	3	FALSE
unbinned.contig61460		unbinned.contig61460__full-cat_2	21	10266	11588		-1	E													0									2	3	FALSE
unbinned.contig61460		unbinned.contig61460__full-cat_2	22	12140	12625		1	E													0									2	3	FALSE
unbinned.contig61460		unbinned.contig61460__full-cat_2	23	13006	13164		-1	E													0									2	3	FALSE
unbinned.contig61460		unbinned.contig61460__full-cat_2	24	13273	13677		-1	E													0									2	3	FALSE
unbinned.contig61460		unbinned.contig61460__full-cat_2	25	13685	14056		-1	E													0									2	3	FALSE
unbinned.contig61460		unbinned.contig61460__full-cat_2	26	14087	15019		-1	E													0									2	3	FALSE
unbinned.contig61460		unbinned.contig61460__full-cat_2	27	15019	16410		-1	E													0									2	3	FALSE
unbinned.contig61460		unbinned.contig61460__full-cat_2	28	16455	16670		1	E													0									2	3	FALSE
unbinned.contig61460		unbinned.contig61460__full-cat_2	29	16667	17155		1	E													0									2	3	FALSE
unbinned.contig61460		unbinned.contig61460__full-cat_2	30	17163	17411		-1	E			YP_009854606.1	YP_009854606.1 hypothetical protein HWC87_gp22 [Flavobacterium phage vB_FspS_filifjonk9-1]	FALSE	0.454	65	4.852e-13					0									1	3	FALSE
unbinned.contig61460		unbinned.contig61460__full-cat_2	31	17417	17920		-1	C	K02520	translation initiation factor IF-3							Translation initiation factor IF-3, C-terminal domain [PF00707.25]; Translation initiation factor IF-3, N-terminal domain [PF05198.19]; Mitochondrial translation initiation factor [PF14877.9]		sp|O67653|IF3_AQUAE Translation initiation factor IF-3; Xh	Xh	0									2	3	FALSE
unbinned.contig61460		unbinned.contig61460__full-cat_2	32	17913	18182		-1	E													0									2	3	FALSE
unbinned.contig61460		unbinned.contig61460__full-cat_2	33	18175	18462		-1	E													0									2	3	FALSE
unbinned.contig61460		unbinned.contig61460__full-cat_2	34	18453	19202		-1	E			YP_009001226.1	YP_009001226.1 hypothetical protein pv_324 [Pithovirus sibericum]	FALSE	0.232	67	2.062e-11			REFSEQ hypothetical protein; Xu	Xu	0									1	3	FALSE
unbinned.contig61460		unbinned.contig61460__full-cat_2	35	19338	20108		1	E													0									1	3	FALSE
unbinned.contig61460		unbinned.contig61460__full-cat_2	36	20138	21043		1	D			YP_008240915.1	YP_008240915.1 DNA methylase [Cellulophaga phage phi18:1]	FALSE	0.515	283	1.465e-84	C-5 cytosine-specific DNA methylase [PF00145.20]		sp|P34877|MTSA_LACLC Modification methylase ScrFIA; XhXp	Xp;Xh	0									1	3	FALSE
unbinned.contig61460		unbinned.contig61460__full-cat_2	37	21056	22165		1	E													0									2	3	FALSE	F
unbinned.contig61460		unbinned.contig61460__full-cat_2	38	22194	23186		1	E											REFSEQ hypothetical protein; Xu	Xu	0									1	3	FALSE	F
unbinned.contig61460		unbinned.contig61460__full-cat_2	39	23203	23352		1	E													0									2	3	FALSE	F
unbinned.contig61460		unbinned.contig61460__full-cat_2	40	24021	24251		-1	E													0									2	3	FALSE	F
unbinned.contig61460		unbinned.contig61460__full-cat_2	41	24408	25202		-1	D			YP_003969706.1	YP_003969706.1 putative DNA N6-adenine methyltransferase [Cafeteria roenbergensis virus BV-PW1]	FALSE	0.299	110	9.017e-26	N-6 DNA Methylase [PF02384.19]		REFSEQ putative DNA N6-adenine methyltransferase; Xu	Xu	0									1	4	FALSE	F
unbinned.contig61460		unbinned.contig61460__full-cat_2	42	25442	25927		-1	E													0									2	4	FALSE	F
unbinned.contig61460		unbinned.contig61460__full-cat_2	43	26104	26208		-1	E													0										5	FALSE	F
unbinned.contig62082		unbinned.contig62082__full-cat_2	1	137	460		-1	E													0									2	5	FALSE	F
unbinned.contig62082		unbinned.contig62082__full-cat_2	2	534	728		-1	E													0									2	4	FALSE	F
unbinned.contig62082		unbinned.contig62082__full-cat_2	3	910	1140		-1	E													0									2	4	FALSE	F
unbinned.contig62082		unbinned.contig62082__full-cat_2	4	1383	1688		-1	E													0									2	4	FALSE	F
unbinned.contig62082		unbinned.contig62082__full-cat_2	5	1906	2115		-1	E													0									2	4	FALSE	F
unbinned.contig62082		unbinned.contig62082__full-cat_2	6	2213	2359		-1	E													0									2	4	FALSE	F
unbinned.contig62082		unbinned.contig62082__full-cat_2	7	2462	2620		-1	E													0									2	4	FALSE	F
unbinned.contig62082		unbinned.contig62082__full-cat_2	8	2820	3485		-1	D			YP_010097134.1	YP_010097134.1 MAG putative RNAP associated protein fused to zincin protease [CrAssphage sp.]	FALSE	0.361	95	4.443e-21	ADP-Ribosyltransferase in polyvalent proteins [PF18760.4]				0									1	4	FALSE	F
unbinned.contig62082		unbinned.contig62082__full-cat_2	9	3730	4509		-1	D			YP_009855075.1	YP_009855075.1 DNA methyltransferase [Flavobacterium phage vB_FspS_mymlan6-1]	FALSE	0.575	291	3.432e-88	DNA methylase [PF01555.21]		sp|P14243|MTC9_CITFR Modification methylase Cfr9I; XhXp	Xp;Xh	0									1	3	FALSE	F
unbinned.contig62082		unbinned.contig62082__full-cat_2	10	4506	4727		-1	E													0									2	3	FALSE	F
unbinned.contig62082		unbinned.contig62082__full-cat_2	11	4765	5337		-1	E													0									2	3	FALSE	F
unbinned.contig62082		unbinned.contig62082__full-cat_2	12	5621	5773		-1	E													0									2	3	FALSE	F
unbinned.contig62082		unbinned.contig62082__full-cat_2	13	5891	6121		-1	E													0									2	3	FALSE	F
unbinned.contig62082		unbinned.contig62082__full-cat_2	14	6271	7020		-1	C	K00571	site-specific DNA-methyltransferase (adenine-specific) [EC:2.1.1.72]	YP_007674947.1	YP_007674947.1 DNA methylase [Loktanella phage pCB2051-A]	FALSE	0.375	143	5.24e-37	DNA methylase [PF01555.21]		sp|P14243|MTC9_CITFR Modification methylase Cfr9I; XhXp	Xp;Xh	0									1	4	FALSE	F
unbinned.contig62082		unbinned.contig62082__full-cat_2	15	7337	7483		-1	E													0									2	4	FALSE	F
unbinned.contig62082		unbinned.contig62082__full-cat_2	16	7503	7616		-1	E													0									2	4	FALSE	F
unbinned.contig62082		unbinned.contig62082__full-cat_2	17	7629	7856		-1	E													0									2	4	FALSE	F
unbinned.contig62082		unbinned.contig62082__full-cat_2	18	8122	8325		-1	E													0									2	4	FALSE	F
unbinned.contig62082		unbinned.contig62082__full-cat_2	19	8478	8636		-1	E													0									2	4	FALSE	F
unbinned.contig62082		unbinned.contig62082__full-cat_2	20	8780	8884		-1	E													0									2	5	FALSE	F
unbinned.contig63620		unbinned.contig63620__full_1-cat_1	1	192	893		1	E													0									2	5	FALSE	F
unbinned.contig63620		unbinned.contig63620__full_1-cat_1	2	956	1174		-1	E													0									2	4	FALSE	F
unbinned.contig63620		unbinned.contig63620__full_1-cat_1	3	1299	1577		1	E													0									2	4	FALSE	F
unbinned.contig63620		unbinned.contig63620__full_1-cat_1	4	1823	2923		-1	C	K21039	enterobacteria phage integrase [EC:2.7.7.- 3.1.-.-]	YP_009909525.1	YP_009909525.1 Prophage lambda integrase [Escherichia virus Lambda_1H12]	FALSE	0.232	102	6.14e-22	Bacteriophage lambda integrase, Arm DNA-binding domain [PF09003.13]; Phage integrase family [PF00589.25]		sp|P22877|INTR_SACER Integrase; XhXr	Xr;Xh	0									1	4	FALSE	VF
unbinned.contig63620		unbinned.contig63620__full_1-cat_1	5	2928	3128		-1	D									Excisionase-like protein [PF07825.14]				0									1	2	FALSE	F
unbinned.contig63620		unbinned.contig63620__full_1-cat_1	6	3143	3697		-1	C	K03111	single-strand DNA-binding protein	YP_009812580.1	YP_009812580.1 single-stranded DNA-binding protein [Escherichia phage C130_2]	FALSE	0.564	199	1.827e-57	Single-strand binding protein family [PF00436.28]		sp|O21902|SSB_BPLSK SSB protein; Xh	Xh	0									1	2	FALSE	F
unbinned.contig63620		unbinned.contig63620__full_1-cat_1	7	3722	3979		-1	D									Adhesin biosynthesis transcription regulatory protein [PF03333.16]		REFSEQ transcriptional regulator; Xu	Xu	0									1	2	FALSE	F
unbinned.contig63620		unbinned.contig63620__full_1-cat_1	8	4173	4574		-1	E													0									1	2	FALSE	F
unbinned.contig63620		unbinned.contig63620__full_1-cat_1	9	4574	4807		-1	E													0									2	2	FALSE	F
unbinned.contig63620		unbinned.contig63620__full_1-cat_1	10	4804	5490		-1	D			YP_007003042.1	YP_007003042.1 putative exonuclease [Vibrio phage CP-T1]	FALSE	0.4	129	1.397e-32	3'-5' exoribonuclease Rv2179c-like domain [PF16473.8]		sp|P04536|EXOD_BPT4 Exodeoxyribonuclease; Xu	Xu	0									1	2	FALSE	F
unbinned.contig63620		unbinned.contig63620__full_1-cat_1	11	5487	6281		-1	D			NP_852509.1	NP_852509.1 hypothetical protein BC1875 [Bacillus phage phBC6A51]	FALSE	0.43	144	2.497e-37	HNH endonuclease [PF13392.9]		REFSEQ HNH endonuclease; Xu	Xu	0									1	2	FALSE
unbinned.contig63620		unbinned.contig63620__full_1-cat_1	12	6278	6511		-1	E			NP_852508.1	NP_852508.1 hypothetical protein BC1874 [Bacillus phage phBC6A51]	FALSE	0.616	76	5.29e-17			REFSEQ hypothetical protein; Xu	Xu	0									1	2	FALSE
unbinned.contig63620		unbinned.contig63620__full_1-cat_1	13	6508	8163		-1	D			YP_009998596.1	YP_009998596.1 DNA methyltransferase [Cronobacter phage JC01]	FALSE	0.468	184	1.942e-47	DNA N-6-adenine-methyltransferase (Dam) [PF05869.14]		sp|P51715|YO13_BPHC1 Uncharacterized adenine-specific methylase; Xh	Xh	0									1	2	FALSE
unbinned.contig63620		unbinned.contig63620__full_1-cat_1	14	8160	8801		-1	E			YP_009887311.1	YP_009887311.1 hypothetical protein HYQ28_gp45 [Arthrobacter phage Abba]	FALSE	0.301	93	1.21e-20			REFSEQ hypothetical protein; Xu	Xu	0									1	2	FALSE
unbinned.contig63620		unbinned.contig63620__full_1-cat_1	15	8798	9163		-1	E													0									2	2	FALSE
unbinned.contig63620		unbinned.contig63620__full_1-cat_1	16	9142	9525		-1	E													0									2	2	FALSE
unbinned.contig63620		unbinned.contig63620__full_1-cat_1	17	9874	10227		1	E													0									2	2	FALSE
unbinned.contig63620		unbinned.contig63620__full_1-cat_1	18	10237	10743		1	E													0									2	2	FALSE
unbinned.contig63620		unbinned.contig63620__full_1-cat_1	19	10743	11081		1	E													0									2	2	FALSE
unbinned.contig63620		unbinned.contig63620__full_1-cat_1	20	11078	11530		-1	C	K22300	HTH-type transcriptional regulator, cell division transcriptional repressor							Helix-turn-helix domain [PF12844.10]; Helix-turn-helix [PF01381.25]; Helix-turn-helix domain [PF13560.9]; Antitoxin component of bacterial toxin-antitoxin system, MqsA [PF15731.8]; Bacteriophage CI repressor helix-turn-helix domain [PF07022.16]				0									1	2	FALSE
unbinned.contig63620		unbinned.contig63620__full_1-cat_1	21	11645	11854		1	D									Putative antitoxin of bacterial toxin-antitoxin system, YdaS/YdaT [PF15943.8]; Bacteriophage CI repressor helix-turn-helix domain [PF07022.16]				0									2	2	FALSE
unbinned.contig63620		unbinned.contig63620__full_1-cat_1	22	12195	12425		1	E													0									2	2	FALSE
unbinned.contig63620		unbinned.contig63620__full_1-cat_1	23	12439	12624		1	E													0									2	2	FALSE
unbinned.contig63620		unbinned.contig63620__full_1-cat_1	24	12736	13608		1	E			YP_010078715.1	YP_010078715.1 hypothetical protein KMC51_gp64 [Ralstonia phage Gervaise]	FALSE	0.365	69	6.481e-12					0									1	2	FALSE
unbinned.contig63620		unbinned.contig63620__full_1-cat_1	25	13608	14375		1	D			YP_007877470.1	YP_007877470.1 hypothetical protein VPAG_00045 [Vibrio phage douglas 12A4]	FALSE	0.331	126	2.984e-31	IstB-like ATP binding protein [PF01695.20]; Bacterial dnaA protein [PF00308.21]		sp|P15026|ISTB_PSEAI Insertion sequence IS21 putative ATP-binding protein; Xh	Xh	0									1	2	FALSE
unbinned.contig63620		unbinned.contig63620__full_1-cat_1	26	14379	14582		1	E													0									2	2	FALSE
unbinned.contig63620		unbinned.contig63620__full_1-cat_1	27	14588	15796		1	D			YP_009043892.1	YP_009043892.1 integrase [Vibrio phage X29]	FALSE	0.333	206	1.463e-56	Phage integrase family [PF00589.25]		sp|P22877|INTR_SACER Integrase; XhXr	Xr;Xh	0									1	2	FALSE	V
unbinned.contig63620		unbinned.contig63620__full_1-cat_1	28	15852	16307		1	E			YP_006560264.1	YP_006560264.1 hypothetical protein B621_gp26 [Marinomonas phage P12026]	FALSE	0.478	134	1.24e-35			REFSEQ hypothetical protein; Xu	Xu	0									1	2	FALSE
unbinned.contig63620		unbinned.contig63620__full_1-cat_1	29	16594	16842		1	D									Helix-turn-helix domain [PF12844.10]				0									2	2	FALSE
unbinned.contig63620		unbinned.contig63620__full_1-cat_1	30	16859	17170		1	E													0									2	2	FALSE
unbinned.contig63620		unbinned.contig63620__full_1-cat_1	31	17159	17347		-1	D									Antitoxin component of bacterial toxin-antitoxin system, MqsA [PF15731.8]				0									2	2	FALSE
unbinned.contig63620		unbinned.contig63620__full_1-cat_1	32	17340	17567		-1	E													0									2	2	FALSE
unbinned.contig63620		unbinned.contig63620__full_1-cat_1	33	17570	17884		-1	E													0									2	2	FALSE
unbinned.contig63620		unbinned.contig63620__full_1-cat_1	34	18040	18402		-1	E													0									2	2	FALSE
unbinned.contig63620		unbinned.contig63620__full_1-cat_1	35	18445	18615		-1	E													0									2	2	FALSE
unbinned.contig63620		unbinned.contig63620__full_1-cat_1	36	18672	19256		1	C	K01185	lysozyme [EC:3.2.1.17]	YP_009595375.1	YP_009595375.1 lysozyme [Pseudomonas phage phiPMW]	FALSE	0.474	136	1.456e-35	Phage lysozyme [PF00959.22]	GH24 lysozyme (EC 3.2.1.17) [GH24]	sp|O80288|ENLYS_BPPS3 SAR-endolysin; XhXp	Xp;Xh	0									1	2	FALSE	A
unbinned.contig63620		unbinned.contig63620__full_1-cat_1	37	19210	19836		1	E													0									2	2	FALSE
unbinned.contig63620		unbinned.contig63620__full_1-cat_1	38	19956	20279		1	E													0									2	2	FALSE
unbinned.contig63620		unbinned.contig63620__full_1-cat_1	39	20412	20936		1	D			YP_001700562.1	YP_001700562.1 bacteriophage terminase, small subunit [Salmonella phage Fels-1]	FALSE	0.353	91	3.076e-20	Protein of unknown function (DUF1441) [PF07278.14]		sp|P03707|TERS_LAMBD Terminase small subunit; XhXr	Xr;Xh	0									1	2	FALSE	V
unbinned.contig63620		unbinned.contig63620__full_1-cat_1	40	20929	23028		1	D			YP_001700675.1	YP_001700675.1 bacteriophage DNA packaging protein; terminase, large subunit [Phage Gifsy-2]	TRUE	0.505	619	1.217e-193	Phage terminase large subunit gpA, ATPase domain [PF05876.15]; Terminase large subunit gpA, endonuclease domain [PF20454.1]		sp|P36693|TERL_BPP21 Terminase, large subunit; XhXr	Xr;Xh	0									0	2	FALSE	V
unbinned.contig63620		unbinned.contig63620__full_1-cat_1	41	23025	23231		1	E													0									2	1	FALSE
unbinned.contig63620		unbinned.contig63620__full_1-cat_1	42	23231	24703		1	D			YP_004934603.1	YP_004934603.1 lambda-like phage portal protein [Synechococcus phage S-CBS1]	FALSE	0.267	164	2.599e-41	Phage portal protein, lambda family [PF05136.16]		sp|P36272|PORTL_BPP21 Portal protein B; XpXrXs	Xr;Xp;Xs	0									0	1	FALSE	V
unbinned.contig63620		unbinned.contig63620__full_1-cat_1	43	24696	26084		1	C	K21511	capsid assembly protease [EC:3.4.21.-]	YP_009909497.1	YP_009909497.1 Phage capsid and scaffold [Escherichia virus Lambda_1H12]	FALSE	0.553	306	8.493e-90	Peptidase family S49 [PF01343.21]; Clp protease [PF00574.26]		sp|P03711|SCAF_LAMBD Capsid assembly protease C; XhXs	Xs;Xh	0	MER1338195	S49B	MER1338195 - subfamily S49B unassigned peptidases () [S49.UPB]#S49B#{peptidase unit: 111-292}~source PKM17417~	FALSE	0.847	321	2.231e-94		0	1	FALSE	VP
unbinned.contig63620		unbinned.contig63620__full_1-cat_1	44	26154	26516		1	D									Bacteriophage lambda head decoration protein D [PF02924.17]				0									2	1	FALSE
unbinned.contig63620		unbinned.contig63620__full_1-cat_1	45	26595	27599		1	D			YP_009822976.1	YP_009822976.1 major capsid protein [Rheinheimera phage vB_RspM_Barba18A]	FALSE	0.194	68	1.9e-11	Phage major capsid protein E [PF03864.18]		sp|D6RRG1|CAPSD_BPKPP Major capsid protein; XhXs	Xs;Xh	0									2	1	FALSE	V
unbinned.contig63620		unbinned.contig63620__full_1-cat_1	46	27608	27949		1	E													0									2	1	FALSE
unbinned.contig63620		unbinned.contig63620__full_1-cat_1	47	27946	28467		1	D			YP_009997637.1	YP_009997637.1 hypothetical protein JT317_gp22 [Klebsiella phage YMC16/01/N133_KPN_BP]	FALSE	0.314	83	1.526e-17	Prophage minor tail protein Z (GPZ) [PF06763.14]		sp|O64325|COMPL_BPN15 Tail completion protein; XhXs	Xs;Xh	0									1	1	FALSE	V
unbinned.contig63620		unbinned.contig63620__full_1-cat_1	48	28464	28922		1	E													0									2	1	FALSE
unbinned.contig63620		unbinned.contig63620__full_1-cat_1	49	28919	29653		1	E			YP_009103732.1	YP_009103732.1 major tail protein [Shewanella sp. phage 1/44]	FALSE	0.233	75	3.441e-14			REFSEQ hypothetical protein; Xu	Xu	0									1	1	FALSE
unbinned.contig63620		unbinned.contig63620__full_1-cat_1	50	29759	30223		1	D									Domain of unknown function (DUF4124) [PF13511.9]				0									2	1	FALSE
unbinned.contig63620		unbinned.contig63620__full_1-cat_1	51	30239	30745		1	E													0									2	1	FALSE
unbinned.contig63620		unbinned.contig63620__full_1-cat_1	52	30892	34311		1	D			YP_009145887.1	YP_009145887.1 putative tail protein [Rhizobium phage RHEph06]	FALSE	0.235	98	1.844e-19	Tape measure protein [PF20155.2]				0									0	1	FALSE	F
unbinned.contig63620		unbinned.contig63620__full_1-cat_1	53	34308	34682		1	E													0									2	1	FALSE	F
unbinned.contig63620		unbinned.contig63620__full_1-cat_1	54	34692	37148		1	E			YP_009103735.1	YP_009103735.1 hypothetical protein S144_39 [Shewanella sp. phage 1/44]	TRUE	0.4	560	2.01e-171					0									0	4	FALSE	F
unbinned.contig63620		unbinned.contig63620__full_1-cat_1	55	37168	38163		1	E			YP_009103736.1	YP_009103736.1 hypothetical protein S144_40 [Shewanella sp. phage 1/44]	FALSE	0.321	167	4.431e-44			REFSEQ hypothetical protein; Xu	Xu	0									2	4	FALSE	F
unbinned.contig63620		unbinned.contig63620__full_1-cat_1	56	38150	38443		1	E													0									2	5	FALSE	F
unbinned.contig64500		unbinned.contig64500__full-cat_1	1	2	208		-1	E													0									2	5	FALSE	F
unbinned.contig64500		unbinned.contig64500__full-cat_1	2	320	1987		-1	E													0									2	4	FALSE	F
unbinned.contig64500		unbinned.contig64500__full-cat_1	3	1987	4272		-1	D			YP_009213480.1	YP_009213480.1 tapemeasure [Rhodobacter phage RcRhea]	FALSE	0.342	145	3.675e-34	Prophage tail length tape measure protein [PF06791.16]		REFSEQ tape measure; Xu	Xu	0									0	4	FALSE	F
unbinned.contig64500		unbinned.contig64500__full-cat_1	4	4418	4909		-1	E													0									2	1	FALSE	F
unbinned.contig64500		unbinned.contig64500__full-cat_1	5	4925	5413		-1	E													0									2	1	FALSE	F
unbinned.contig64500		unbinned.contig64500__full-cat_1	6	5413	6261		-1	E													0									2	1	FALSE
unbinned.contig64500		unbinned.contig64500__full-cat_1	7	6362	6754		-1	E													0									2	1	FALSE
unbinned.contig64500		unbinned.contig64500__full-cat_1	8	6771	7040		-1	E													0									2	1	FALSE
unbinned.contig64500		unbinned.contig64500__full-cat_1	9	7027	7620		-1	E													0									1	1	FALSE
unbinned.contig64500		unbinned.contig64500__full-cat_1	10	7562	7852		-1	E													0									2	1	FALSE
unbinned.contig64500		unbinned.contig64500__full-cat_1	11	7852	8112		-1	E													0									2	1	FALSE
unbinned.contig64500		unbinned.contig64500__full-cat_1	12	8114	8560		-1	E													0									2	1	FALSE
unbinned.contig64500		unbinned.contig64500__full-cat_1	13	8573	9550		-1	E													0									1	1	FALSE
unbinned.contig64500		unbinned.contig64500__full-cat_1	14	9566	10666		-1	C	K01358	ATP-dependent Clp protease, protease subunit [EC:3.4.21.92]	YP_009043932.1	YP_009043932.1 protease-like protein [Vibrio phage X29]	FALSE	0.308	85	1.383e-16	Clp protease [PF00574.26]		sp|P03711|SCAF_LAMBD Capsid assembly protease C; XhXs	Xs;Xh	0	MER1016315	S14	MER1016315 - family S14 unassigned peptidases (Faecalibacterium prausnitzii) [S14.UPW]#S14#{peptidase unit: 14-206}~source E2ZHL4~	FALSE	0.327	90	1.134e-17		0	1	FALSE	VP
unbinned.contig64500		unbinned.contig64500__full-cat_1	15	10666	11100		-1	E													0									2	1	FALSE
unbinned.contig64500		unbinned.contig64500__full-cat_1	16	11097	11552		-1	E													0									2	1	FALSE
unbinned.contig64500		unbinned.contig64500__full-cat_1	17	11700	12164		1	E													0									1	1	FALSE
unbinned.contig64500		unbinned.contig64500__full-cat_1	18	12161	13852		1	E													0									0	2	FALSE
unbinned.contig64500		unbinned.contig64500__full-cat_1	19	13893	15173		1	D									Protein of unknown function (DUF935) [PF06074.15]		sp|P44225|VG29_HAEIN Mu-like prophage FluMu protein gp29; Xu	Xu	0									2	2	FALSE
unbinned.contig64500		unbinned.contig64500__full-cat_1	20	15175	15687		1	E													0									2	2	FALSE
unbinned.contig64500		unbinned.contig64500__full-cat_1	21	15684	16289		1	E													0									2	2	FALSE
unbinned.contig64500		unbinned.contig64500__full-cat_1	22	16357	16581		-1	E													0									2	2	FALSE
unbinned.contig64500		unbinned.contig64500__full-cat_1	23	16578	17444		-1	D									Concanavalin A-like lectin/glucanases superfamily [PF13385.9]				0									2	2	FALSE	MK
unbinned.contig64500		unbinned.contig64500__full-cat_1	24	17469	17741		-1	E													0									1	2	FALSE
unbinned.contig64500		unbinned.contig64500__full-cat_1	25	17920	18327		-1	E													0									2	2	FALSE
unbinned.contig64500		unbinned.contig64500__full-cat_1	26	18346	18546		-1	E													0									2	2	FALSE
unbinned.contig64500		unbinned.contig64500__full-cat_1	27	18543	18995		-1	E													0									2	2	FALSE
unbinned.contig64500		unbinned.contig64500__full-cat_1	28	18995	19840		-1	E													0									1	2	FALSE
unbinned.contig64500		unbinned.contig64500__full-cat_1	29	19827	20042		-1	E													0									2	2	FALSE
unbinned.contig64500		unbinned.contig64500__full-cat_1	30	20042	20293		-1	E													0									2	2	FALSE
unbinned.contig64500		unbinned.contig64500__full-cat_1	31	20341	20778		-1	E													0									2	2	FALSE
unbinned.contig64500		unbinned.contig64500__full-cat_1	32	21263	21481		-1	E													0									2	2	FALSE
unbinned.contig64500		unbinned.contig64500__full-cat_1	33	21478	21609		-1	E													0									2	2	FALSE
unbinned.contig64500		unbinned.contig64500__full-cat_1	34	21609	22106		-1	D									Domain of unknown function (DUF1937) [PF09152.13]; Domain of unknown function (DUF4406) [PF14359.9]				0									1	2	FALSE
unbinned.contig64500		unbinned.contig64500__full-cat_1	35	22084	22344		-1	E													0									2	2	FALSE
unbinned.contig64500		unbinned.contig64500__full-cat_1	36	22354	22989		-1	E													0									2	2	FALSE
unbinned.contig64500		unbinned.contig64500__full-cat_1	37	23040	23519		-1	E													0									2	2	FALSE
unbinned.contig64500		unbinned.contig64500__full-cat_1	38	23516	24211		-1	D									Protein of unknown function (DUF3164) [PF11363.11]				0									2	2	FALSE
unbinned.contig64500		unbinned.contig64500__full-cat_1	39	24208	24483		-1	E													0									2	2	FALSE
unbinned.contig64500		unbinned.contig64500__full-cat_1	40	24467	24793		-1	E													0									2	2	FALSE
unbinned.contig64500		unbinned.contig64500__full-cat_1	41	24790	25689		-1	D									AAA domain [PF13401.9]		sp|P03763|TARGB_BPMU ATP-dependent target DNA activator B; XhXr	Xr;Xh	0									2	2	FALSE	V
unbinned.contig64500		unbinned.contig64500__full-cat_1	42	25840	26100		-1	E													0									2	2	FALSE	F
unbinned.contig64500		unbinned.contig64500__full-cat_1	43	26097	26345		-1	E													0									2	2	FALSE	F
unbinned.contig64500		unbinned.contig64500__full-cat_1	44	26376	28040		-1	C	K07497	putative transposase											0									2	2	FALSE	F
unbinned.contig64500		unbinned.contig64500__full-cat_1	45	28045	28815		-1	E													0									2	2	FALSE	F
[truncated: 399 more rows]
