# Supplementary material for: Viral diversity and dynamics and CRISPR-Cas-mediated immunity in a robust alkaliphilic cyanobacterial consortium
Source: Microbiol Spectr. 2023 Oct 11;11(6):e02217-23. doi: 10.1128/spectrum.02217-23 (PMC10715143; doi:10.1128/spectrum.02217-23)
Supplement: Supplementary Table 4- Host Prediction Information — Host prediction methods and their results of viral contigs. [file spectrum.02217-23-s0005.xlsx]

## Sheet: Menu
Worksheets	Notes
Summary	Host prediction results from multiple methods summarized and used in figures
BLASTn	Blastn results between viral contigs and binned contigs
CRISPR	Blastn results between viral contigs CRISPR spacers
N4	Cosines of vectors of tetranucleotide frequency profiles between viral contigs and bins
Abundances	Closest match between viral contigs and bins based on abundance profiles
Binned VCs	Binned viral contigs

## Sheet: Summary
RAW DATA						FOR NETWORK GRAPH
Viral Contigs	VCs short	Host	Method			Viral Contigs	VCs short	Bin	Count
unbinned.contig4394	uVC86	bin00	Abundance			bin23.contig0023	bin23.VC2	bin23	4
unbinned.contig12407	uVC13	bin05	Abundance			bin50.contig0037	bin50.VC1	bin50	4
unbinned.contig134552	uVC20	bin07	Abundance			bin12.contig0010	bin12.VC1	bin12	3
unbinned.contig75679	uVC112	bin07	Abundance			bin23.contig0003	bin23.VC1	bin23	3
bin12.contig0010	bin12.VC1	bin12	Abundance			bin35.contig0006	bin35.VC1	bin35	3
unbinned.contig56879	uVC94	bin12	Abundance			unbinned.contig156127	uVC39	bin56	3
bin17.contig0019	bin17.VC1	bin17	Abundance			unbinned.contig4394	uVC86	bin00	3
bin23.contig0003	bin23.VC1	bin23	Abundance			bin17.contig0019	bin17.VC1	bin17	2
bin23.contig0023	bin23.VC2	bin23	Abundance			bin41.contig0046	bin41.VC1	bin41	2
unbinned.contig38707	uVC82	bin24	Abundance			bin56.contig0118	bin56.VC1	bin56	2
unbinned.contig0429	uVC1	bin29	Abundance			unbinned.contig0429	uVC1	bin50	2
unbinned.contig45536	uVC88	bin40	Abundance			unbinned.contig10039	uVC2	bin35	2
bin41.contig0046	bin41.VC1	bin41	Abundance			unbinned.contig56879	uVC94	bin12	2
unbinned.contig200432	uVC57	bin41	Abundance			unbinned.contig64500	uVC100	bin53	2
unbinned.contig209023	uVC66	bin41	Abundance			unbinned.contig74488	uVC111	bin20	2
unbinned.contig9966	uVC129	bin41	Abundance			unbinned.contig9966	uVC129	bin41	2
unbinned.contig80080	uVC115	bin46	Abundance			bin12.contig0010	bin12.VC1	bin52	1
bin35.contig0006	bin35.VC1	bin50	Abundance			bin23.contig0003	bin23.VC1	bin08A	1
bin50.contig0037	bin50.VC1	bin50	Abundance			bin23.contig0023	bin23.VC2	bin05A	1
unbinned.contig10039	uVC2	bin50	Abundance			bin35.contig0006	bin35.VC1	bin07	1
unbinned.contig51039	uVC90	bin50	Abundance			bin35.contig0006	bin35.VC1	bin50	1
unbinned.contig64500	uVC100	bin53	Abundance			bin39.contig0092	bin39.VC1	bin39	1
bin56.contig0118	bin56.VC1	bin56	Abundance			bin46.contig0011	bin46.VC1	bin46	1
unbinned.contig156127	uVC39	bin56	Abundance			bin46.contig0011	bin46.VC1	bin52	1
unbinned.contig209640	uVC67	bin56	Abundance			bin50.contig0037	bin50.VC1	bin05A	1
unbinned.contig63620	uVC99	bin56	Abundance			bin52.contig0118	bin52.VC2	bin10A	1
unbinned.contig208805	uVC65	bin57	Abundance			bin52.contig0118	bin52.VC2	bin39	1
bin12.contig0010	bin12.VC1	bin12	Binned Contig			bin52.contig0118	bin52.VC2	bin52	1
bin17.contig0019	bin17.VC1	bin17	Binned Contig			bin57.contig0001	bin57.VC1	bin57	1
bin23.contig0003	bin23.VC1	bin23	Binned Contig			unbinned.contig0429	uVC1	bin29	1
bin23.contig0023	bin23.VC2	bin23	Binned Contig			unbinned.contig0429	uVC1	bin35	1
bin35.contig0006	bin35.VC1	bin35	Binned Contig			unbinned.contig10039	uVC2	bin07	1
bin39.contig0092	bin39.VC1	bin39	Binned Contig			unbinned.contig10039	uVC2	bin50	1
bin41.contig0046	bin41.VC1	bin41	Binned Contig			unbinned.contig103993	uVC3	bin10A	1
bin46.contig0011	bin46.VC1	bin46	Binned Contig			unbinned.contig105711	uVC4	NO HOST	1
bin50.contig0037	bin50.VC1	bin50	Binned Contig			unbinned.contig111937	uVC6	bin24	1
bin52.contig0118	bin52.VC2	bin52	Binned Contig			unbinned.contig111968	uVC7	NO HOST	1
bin56.contig0118	bin56.VC1	bin56	Binned Contig			unbinned.contig112994	uVC8	bin35	1
bin57.contig0001	bin57.VC1	bin57	Binned Contig			unbinned.contig120774	uVC9	bin12	1
bin23.contig0023	bin23.VC2	bin23	Blastn			unbinned.contig120774	uVC9	bin57	1
bin35.contig0006	bin35.VC1	bin35	Blastn			unbinned.contig123904	uVC11	NO HOST	1
bin46.contig0011	bin46.VC1	bin52	Blastn			unbinned.contig12407	uVC13	bin04A	1
bin50.contig0037	bin50.VC1	bin50	Blastn			unbinned.contig12407	uVC13	bin05	1
unbinned.contig0429	uVC1	bin50	Blastn			unbinned.contig12407	uVC13	bin40	1
unbinned.contig10039	uVC2	bin35	Blastn			unbinned.contig130887	uVC15	NO HOST	1
unbinned.contig156127	uVC39	bin56	Blastn			unbinned.contig133220	uVC19	NO HOST	1
unbinned.contig166715	uVC46	bin20	Blastn			unbinned.contig134552	uVC20	bin05	1
unbinned.contig23133	uVC69	bin05	Blastn			unbinned.contig134552	uVC20	bin07	1
unbinned.contig4394	uVC86	bin00	Blastn			unbinned.contig134552	uVC20	bin20	1
unbinned.contig74488	uVC111	bin20	Blastn			unbinned.contig135286	uVC21	NO HOST	1
unbinned.contig9966	uVC129	bin41	Blastn			unbinned.contig13863	uVC23	bin35	1
bin12.contig0010	bin12.VC1	bin12	N4			unbinned.contig13863	uVC23	bin57	1
bin12.contig0010	bin12.VC1	bin52	N4			unbinned.contig142438	uVC25	bin12	1
bin23.contig0003	bin23.VC1	bin23	N4			unbinned.contig14476	uVC28	bin10A	1
bin23.contig0003	bin23.VC1	bin08A	N4			unbinned.contig14476	uVC28	bin24	1
bin23.contig0023	bin23.VC2	bin23	N4			unbinned.contig148692	uVC31	NO HOST	1
bin23.contig0023	bin23.VC2	bin05A	N4			unbinned.contig149171	uVC32	bin10A	1
bin35.contig0006	bin35.VC1	bin35	N4			unbinned.contig149171	uVC32	bin24	1
bin35.contig0006	bin35.VC1	bin07	N4			unbinned.contig149465	uVC33	NO HOST	1
bin50.contig0037	bin50.VC1	bin50	N4			unbinned.contig150312	uVC35	bin05A	1
bin50.contig0037	bin50.VC1	bin05A	N4			unbinned.contig155532	uVC37	NO HOST	1
bin52.contig0118	bin52.VC2	bin10A	N4			unbinned.contig156127	uVC39	bin07A	1
bin52.contig0118	bin52.VC2	bin39	N4			unbinned.contig159901	uVC40	NO HOST	1
unbinned.contig0429	uVC1	bin50	N4			unbinned.contig160333	uVC41	bin24	1
unbinned.contig0429	uVC1	bin35	N4			unbinned.contig165104	uVC44	NO HOST	1
unbinned.contig10039	uVC2	bin35	N4			unbinned.contig166715	uVC46	bin20	1
unbinned.contig10039	uVC2	bin07	N4			unbinned.contig197995	uVC54	NO HOST	1
unbinned.contig103993	uVC3	bin10A	N4			unbinned.contig200033	uVC56	NO HOST	1
unbinned.contig111937	uVC6	bin24	N4			unbinned.contig200432	uVC57	bin41	1
unbinned.contig112994	uVC8	bin35	N4			unbinned.contig200492	uVC58	NO HOST	1
unbinned.contig120774	uVC9	bin12	N4			unbinned.contig202464	uVC60	NO HOST	1
unbinned.contig120774	uVC9	bin57	N4			unbinned.contig205927	uVC63	NO HOST	1
unbinned.contig12407	uVC13	bin40	N4			unbinned.contig208805	uVC65	bin57	1
unbinned.contig12407	uVC13	bin04A	N4			unbinned.contig209023	uVC66	bin05	1
unbinned.contig134552	uVC20	bin05	N4			unbinned.contig209023	uVC66	bin41	1
unbinned.contig134552	uVC20	bin20	N4			unbinned.contig209640	uVC67	bin56	1
unbinned.contig13863	uVC23	bin35	N4			unbinned.contig23133	uVC69	bin05	1
unbinned.contig13863	uVC23	bin57	N4			unbinned.contig24502	uVC70	NO HOST	1
unbinned.contig142438	uVC25	bin12	N4			unbinned.contig26169	uVC71	bin12	1
unbinned.contig14476	uVC28	bin10A	N4			unbinned.contig26169	uVC71	bin52	1
unbinned.contig14476	uVC28	bin24	N4			unbinned.contig2653	uVC72	bin24	1
unbinned.contig149171	uVC32	bin24	N4			unbinned.contig26727	uVC73	NO HOST	1
unbinned.contig149171	uVC32	bin10A	N4			unbinned.contig29820	uVC74	bin24	1
unbinned.contig150312	uVC35	bin05A	N4			unbinned.contig33379	uVC77	NO HOST	1
unbinned.contig156127	uVC39	bin07A	N4			unbinned.contig34154	uVC78	NO HOST	1
unbinned.contig156127	uVC39	bin56	N4			unbinned.contig38707	uVC82	bin24	1
unbinned.contig160333	uVC41	bin24	N4			unbinned.contig41964	uVC84	bin09A	1
unbinned.contig209023	uVC66	bin05	N4			unbinned.contig41964	uVC84	bin57	1
unbinned.contig26169	uVC71	bin12	N4			unbinned.contig45536	uVC88	bin03A	1
unbinned.contig26169	uVC71	bin52	N4			unbinned.contig45536	uVC88	bin39	1
unbinned.contig2653	uVC72	bin24	N4			unbinned.contig45536	uVC88	bin40	1
unbinned.contig29820	uVC74	bin24	N4			unbinned.contig51039	uVC90	bin23	1
unbinned.contig41964	uVC84	bin09A	N4			unbinned.contig51039	uVC90	bin40	1
unbinned.contig41964	uVC84	bin57	N4			unbinned.contig51039	uVC90	bin50	1
unbinned.contig4394	uVC86	bin00	N4			unbinned.contig56879	uVC94	bin52	1
unbinned.contig45536	uVC88	bin39	N4			unbinned.contig56955	uVC95	bin09A	1
unbinned.contig45536	uVC88	bin03A	N4			unbinned.contig56955	uVC95	bin57	1
unbinned.contig51039	uVC90	bin23	N4			unbinned.contig61460	uVC97	bin10A	1
unbinned.contig51039	uVC90	bin40	N4			unbinned.contig61460	uVC97	bin24	1
unbinned.contig56879	uVC94	bin12	N4			unbinned.contig62082	uVC98	NO HOST	1
unbinned.contig56879	uVC94	bin52	N4			unbinned.contig63620	uVC99	bin08A	1
unbinned.contig56955	uVC95	bin09A	N4			unbinned.contig63620	uVC99	bin23	1
unbinned.contig56955	uVC95	bin57	N4			unbinned.contig63620	uVC99	bin56	1
unbinned.contig61460	uVC97	bin24	N4			unbinned.contig66478	uVC103	bin35	1
unbinned.contig61460	uVC97	bin10A	N4			unbinned.contig66478	uVC103	bin57	1
unbinned.contig63620	uVC99	bin08A	N4			unbinned.contig6654	uVC104	bin24	1
unbinned.contig63620	uVC99	bin23	N4			unbinned.contig71036	uVC106	bin24	1
unbinned.contig64500	uVC100	bin53	N4			unbinned.contig72110	uVC107	bin39	1
unbinned.contig66478	uVC103	bin35	N4			unbinned.contig72411	uVC108	bin12	1
unbinned.contig66478	uVC103	bin57	N4			unbinned.contig72411	uVC108	bin52	1
unbinned.contig6654	uVC104	bin24	N4			unbinned.contig72934	uVC110	NO HOST	1
unbinned.contig71036	uVC106	bin24	N4			unbinned.contig74488	uVC111	bin42	1
unbinned.contig72110	uVC107	bin39	N4			unbinned.contig75679	uVC112	bin07	1
unbinned.contig72411	uVC108	bin52	N4			unbinned.contig78006	uVC113	bin10A	1
unbinned.contig72411	uVC108	bin12	N4			unbinned.contig78006	uVC113	bin24	1
unbinned.contig74488	uVC111	bin20	N4			unbinned.contig80080	uVC115	bin46	1
unbinned.contig74488	uVC111	bin42	N4			unbinned.contig81135	uVC116	bin12	1
unbinned.contig78006	uVC113	bin24	N4			unbinned.contig87496	uVC120	bin10A	1
unbinned.contig78006	uVC113	bin10A	N4			unbinned.contig87496	uVC120	bin24	1
unbinned.contig81135	uVC116	bin12	N4			unbinned.contig88220	uVC121	NO HOST	1
unbinned.contig87496	uVC120	bin24	N4			unbinned.contig94950	uVC124	bin09A	1
unbinned.contig87496	uVC120	bin10A	N4			unbinned.contig94950	uVC124	bin57	1
unbinned.contig94950	uVC124	bin09A	N4			unbinned.contig96835	uVC125	bin10A	1
unbinned.contig94950	uVC124	bin57	N4			unbinned.contig96835	uVC125	bin24	1
unbinned.contig96835	uVC125	bin24	N4			unbinned.contig9966	uVC129	bin04A	1
unbinned.contig96835	uVC125	bin10A	N4			unbinned.contig9966	uVC129	bin42	1
unbinned.contig9966	uVC129	bin42	N4
unbinned.contig9966	uVC129	bin04A	N4

## Sheet: BLASTn
qseqid	qseq_type	sseqid	pident	length	mismatch	gapopen	qstart	qend	sstart	send	evalue	bitscore
bin23.contig0023	0_partial	bin23.contig0052	99.242	132	1	0	36766	36897	12247	12378	1.14e-59	239
bin35.contig0006	full	bin35.contig0420	100	127	0	0	1	127	127	1	1.23e-58	235
bin35.contig0006	full	bin35.contig0326	100	127	0	0	30643	30769	1	127	1.23e-58	235
bin46.contig0011	full	bin52.contig0107	100	127	0	0	5177	5303	9374	9500	2.12e-59	235
bin50.contig0037	full	bin50.contig0045	100	127	0	0	1	127	127	1	9.5e-59	235
unbinned.contig0429	full	bin50.contig0045	100	127	0	0	1	127	127	1	8.94e-59	235
unbinned.contig10039	full	bin35.contig0420	100	127	0	0	9027	9153	3625	3499	3.66e-59	235
unbinned.contig10039	full	bin35.contig0326	100	127	0	0	1	127	1	127	3.66e-59	235
unbinned.contig156127	full	bin56.contig0079	98.507	201	3	0	6551	6751	201	1	1.99e-95	355
unbinned.contig156127	full	bin56.contig0047	100	127	0	0	1	127	1	127	2.7e-59	235
unbinned.contig156127	full	bin56.contig0079	100	122	0	0	1	122	122	1	1.62e-56	226
unbinned.contig166715	full	bin20.contig0084	100	121	0	0	7906	8026	1	121	6.95e-56	224
unbinned.contig23133	full	bin05.contig0238	100	127	0	0	13815	13941	2641	2767	5.58e-59	235
unbinned.contig23133	full	bin05.contig0203	100	124	0	0	13818	13941	3428	3551	2.6e-57	230
unbinned.contig4394	0_partial	bin00.contig0006	98.582	423	6	0	1	423	91887	91465	0	749
unbinned.contig74488	full_1	bin20.contig0134	100	127	0	0	5972	6098	7050	7176	2.44e-59	235
unbinned.contig9966	full	bin41.contig0207	98.077	104	2	0	10871	10974	5523	5626	5.82e-43	182
unbinned.contig9966	full	bin41.contig0207	99.02	102	1	0	10901	11002	5523	5624	1.62e-43	183

## Sheet: CRISPR
qseqid	sseqid	pident	length	mismatch	gapopen	qstart	qend	sstart	send	evalue	bitscore
unbinned.contig45536||full	unbinned.contig203281_CRISPR_129_spacer_8	100	37	0	0	45457	45493	1	37	1.35e-13	73.8
unbinned.contig45536||full	unbinned.contig203281_CRISPR_129_spacer_5	97.297	37	1	0	44878	44914	1	37	3.3e-11	65.9
unbinned.contig63620||full_1	unbinned.contig54912_CRISPR_90_spacer_24	97.059	34	1	0	20762	20795	1	34	1.01e-09	60
unbinned.contig63620||full_1	unbinned.contig54912_CRISPR_90_spacer_36	100	33	0	0	20376	20408	33	1	1.63e-11	65.9
unbinned.contig63620||full_1	unbinned.contig54912_CRISPR_90_spacer_34	100	33	0	0	18828	18860	33	1	1.63e-11	65.9
unbinned.contig63620||full_1	unbinned.contig82858_CRISPR_101_spacer_18	100	32	0	0	9592	9623	1	32	6.46e-11	63.9
unbinned.contig63620||full_1	unbinned.contig54912_CRISPR_90_spacer_10	93.75	32	2	0	6729	6760	32	1	3.84e-06	48.1

## Sheet: N4
Bin	Viral Contig	Cosine
bin23	bin23.contig0023	0.99063
bin08A	unbinned.contig63620	0.99063
bin23	bin23.contig0003	0.98595
bin05A	bin23.contig0023	0.98503
bin12	bin12.contig0010	0.98234
bin09A	unbinned.contig56955	0.98168
bin57	unbinned.contig56955	0.9806
bin35	bin35.contig0006	0.9784
bin52	bin12.contig0010	0.97748
bin50	bin50.contig0037	0.97375
bin10A	bin52.contig0118	0.97366
bin00	unbinned.contig4394	0.97318
bin23	unbinned.contig51039	0.97198
bin40	unbinned.contig12407	0.97146
bin39	bin52.contig0118	0.97089
bin10A	unbinned.contig14476	0.97017
bin12	unbinned.contig26169	0.97012
bin08A	bin23.contig0003	0.96974
bin04A	unbinned.contig12407	0.96957
bin39	unbinned.contig45536	0.96919
bin50	unbinned.contig0429	0.96909
bin07	bin35.contig0006	0.96884
bin09A	unbinned.contig41964	0.96808
bin35	unbinned.contig13863	0.96746
bin09A	unbinned.contig94950	0.96673
bin42	unbinned.contig9966	0.96643
bin57	unbinned.contig13863	0.96623
bin52	unbinned.contig26169	0.96493
bin35	unbinned.contig66478	0.96472
bin57	unbinned.contig94950	0.96464
bin24	unbinned.contig61460	0.96453
bin57	unbinned.contig41964	0.96442
bin12	unbinned.contig120774	0.9643
bin35	unbinned.contig0429	0.96411
bin07A	unbinned.contig156127	0.96398
bin57	unbinned.contig120774	0.96352
bin12	unbinned.contig56879	0.96307
bin05	unbinned.contig134552	0.96291
bin05A	bin50.contig0037	0.96233
bin56	unbinned.contig156127	0.96211
bin53	unbinned.contig64500	0.96204
bin04A	unbinned.contig9966	0.96189
bin24	unbinned.contig71036	0.96186
bin24	unbinned.contig87496	0.96184
bin03A	unbinned.contig45536	0.9617
bin52	unbinned.contig56879	0.96127
bin24	unbinned.contig78006	0.96067
bin12	unbinned.contig142438	0.95944
bin35	unbinned.contig10039	0.95941
bin24	unbinned.contig96835	0.95938
bin24	unbinned.contig149171	0.9593
bin23	unbinned.contig63620	0.95922
bin24	unbinned.contig111937	0.95896
bin24	unbinned.contig2653	0.95896
bin24	unbinned.contig14476	0.95865
bin20	unbinned.contig134552	0.95809
bin20	unbinned.contig74488	0.95741
bin57	unbinned.contig66478	0.95606
bin10A	unbinned.contig78006	0.95604
bin12	unbinned.contig81135	0.95602
bin10A	unbinned.contig149171	0.95525
bin10A	unbinned.contig96835	0.95471
bin24	unbinned.contig6654	0.95433
bin42	unbinned.contig74488	0.95427
bin10A	unbinned.contig87496	0.95377
bin52	unbinned.contig72411	0.9536
bin10A	unbinned.contig61460	0.95359
bin24	unbinned.contig160333	0.95349
bin10A	unbinned.contig103993	0.95327
bin12	unbinned.contig72411	0.95307
bin24	unbinned.contig29820	0.9528
bin40	unbinned.contig51039	0.95172
bin35	unbinned.contig112994	0.95131
bin07	unbinned.contig10039	0.95127
bin39	unbinned.contig72110	0.95091
bin05	unbinned.contig209023	0.95035
bin05A	unbinned.contig150312	0.95032
bin10A	unbinned.contig160333	0.94929
bin10A	unbinned.contig71036	0.9492
bin24	unbinned.contig111968	0.94919
bin52	unbinned.contig142438	0.94829
bin39	unbinned.contig155532	0.94797
bin24	unbinned.contig103993	0.9479
bin24	unbinned.contig202464	0.94777
bin07	unbinned.contig150312	0.94734
bin10A	unbinned.contig29820	0.94681
bin24	unbinned.contig159901	0.94493
bin10A	unbinned.contig6654	0.9449
bin06A	unbinned.contig38707	0.94488
bin23	bin46.contig0011	0.94484
bin52	unbinned.contig81135	0.94407
bin10A	unbinned.contig2653	0.94404
bin39	unbinned.contig135286	0.94397
bin06A	unbinned.contig4394	0.94316
bin39	unbinned.contig26727	0.943
bin01	unbinned.contig209023	0.94263
bin39	unbinned.contig34154	0.94227
bin41	unbinned.contig209640	0.94206
bin10A	unbinned.contig111937	0.94172
bin39	unbinned.contig33379	0.94109
bin04A	unbinned.contig64500	0.94027
bin24	unbinned.contig23133	0.93999
bin39	unbinned.contig133220	0.93984
bin10A	unbinned.contig202464	0.93946
bin03A	unbinned.contig72110	0.93934
bin04A	unbinned.contig38707	0.93841
bin10A	unbinned.contig205927	0.93821
bin41	bin41.contig0046	0.93793
bin10A	unbinned.contig111968	0.93762
bin57	unbinned.contig112994	0.93754
bin10A	unbinned.contig159901	0.93754
bin29	unbinned.contig155532	0.93656
bin03A	unbinned.contig34154	0.93636
bin05	bin56.contig0118	0.93587
bin20	bin56.contig0118	0.93452
bin52	unbinned.contig105711	0.93445
bin07A	unbinned.contig209640	0.93346
bin29	unbinned.contig133220	0.93344
bin08A	unbinned.contig197995	0.93314
bin40	unbinned.contig197995	0.93285
bin39	unbinned.contig72934	0.93262
bin12	unbinned.contig105711	0.9316
bin03A	unbinned.contig26727	0.93158
bin03A	unbinned.contig135286	0.93123
bin39	unbinned.contig88220	0.93077
bin10A	unbinned.contig23133	0.93069
bin03A	unbinned.contig33379	0.92975
bin06A	unbinned.contig200432	0.92809
bin24	unbinned.contig205927	0.92807
bin39	unbinned.contig148692	0.92787
bin20	unbinned.contig200432	0.92666
bin40	bin46.contig0011	0.92617
bin29	unbinned.contig88220	0.92584
bin12	unbinned.contig123904	0.92568
bin03A	unbinned.contig72934	0.92189
bin10A	unbinned.contig62082	0.92052
bin03A	unbinned.contig148692	0.91935
bin56	bin41.contig0046	0.91933
bin58	unbinned.contig123904	0.91923
bin39	unbinned.contig149465	0.91872
bin10A	unbinned.contig200033	0.91583
bin24	unbinned.contig62082	0.91387
bin06A	bin57.contig0001	0.91256
bin10A	unbinned.contig80080	0.90967
bin03A	unbinned.contig149465	0.90846
bin04A	bin57.contig0001	0.90085
bin40	bin39.contig0092	0.89848
bin05	unbinned.contig75679	0.89314
bin01	unbinned.contig75679	0.89238
bin01	unbinned.contig80080	0.89182
bin03A	unbinned.contig166715	0.87756
bin08A	unbinned.contig24502	0.8757
bin01	unbinned.contig200033	0.87499
bin23	bin39.contig0092	0.8688
bin20	unbinned.contig166715	0.86857
bin40	unbinned.contig130887	0.86777
bin39	unbinned.contig165104	0.86675
bin23	unbinned.contig24502	0.86595
bin03A	unbinned.contig165104	0.85185
bin23	unbinned.contig130887	0.8493
bin40	unbinned.contig208805	0.84774
bin41	bin17.contig0019	0.84286
bin17	bin17.contig0019	0.8409
bin23	unbinned.contig208805	0.82495
bin08A	unbinned.contig200492	0.80437
bin46	unbinned.contig200492	0.78099

## Sheet: Abundances
Viral contigs	Closest bin on dendrogram		Dendrogram used for analysis
unbinned.contig4394	bin00
unbinned.contig12407	bin05
unbinned.contig134552	bin07
unbinned.contig75679	bin07
bin12.contig0010	bin12
unbinned.contig56879	bin12
bin17.contig0019	bin17
bin23.contig0003	bin23
bin23.contig0023	bin23
unbinned.contig38707	bin24
unbinned.contig0429	bin29
unbinned.contig45536	bin40
bin41.contig0046	bin41
unbinned.contig200432	bin41
unbinned.contig209023	bin41
unbinned.contig9966	bin41
unbinned.contig80080	bin46
bin35.contig0006	bin50
bin50.contig0037	bin50
unbinned.contig10039	bin50
unbinned.contig51039	bin50
unbinned.contig64500	bin53
bin56.contig0118	bin56
unbinned.contig156127	bin56
unbinned.contig209640	bin56
unbinned.contig63620	bin56
unbinned.contig208805	bin57

## Sheet: Binned VCs
Viral contigs	bin
bin12.contig0010	bin12
bin17.contig0019	bin17
bin23.contig0003	bin23
bin23.contig0023	bin23
bin35.contig0006	bin35
bin39.contig0092	bin39
bin41.contig0046	bin41
bin46.contig0011	bin46
bin50.contig0037	bin50
bin52.contig0118	bin52
bin56.contig0118	bin56
bin57.contig0001	bin57
